# Supplementary material for: The desoxazoline asidiacyclamide analogue cyclo(Gly–Thr–D-Val–Thz–Ile–Thr–D-Val–Thz) acetonitrile monosolvate
Source: Acta Crystallogr Sect E Struct Rep Online. 2011 Dec 10;68(Pt 1):o54–5. doi: 10.1107/S1600536811051543 (PMC3254412; doi:10.1107/S1600536811051543)
Supplement: Supplementary file 1 [file e-68-00o54-sup1.cif]

##############################################################################
#                                                                            #
# This CIF contains the data in a paper accepted for publication in          #
# Acta Crystallographica Section E. It conforms to the requirements of       #
# Notes for Authors for Acta Crystallographica Section E, and has been       #
# peer reviewed under the auspices of the IUCr Commission on Journals.       #
#                                                                            #
# Full details of the Crystallographic Information File format               #
# are given in the paper "The Crystallographic Information File (CIF):       #
# a New Standard Archive File for Crystallography" by S. R. Hall, F. H.      #
# Allen and I. D. Brown [Acta Cryst. (1991), A47, 655-685].                  #
#                                                                            #
# The current version of the core CIF dictionary is obtainable from          #
# ftp://ftp.iucr.org/pub/cif_core.dic.                                       #
#                                                                            #
# Software is freely available for graphical display of the structure(s)     #
# in this CIF. For information consult the CIF software page                 #
# http://www.iucr.org/resources/cif/software.                                #
#                                                                            #
# This file may be used for bona fide research purposes within the           #
# scientific community so long as proper attribution is given to the journal # 
# article from which it was obtained.                                        #
#                                                                            #
##############################################################################
data_global
_audit_creation_method     'form.cif (version 2.0)'
_journal_data_validation_number     ?
_journal_date_recd_electronic     2011-11-16
_journal_date_accepted     2011-11-30
_journal_name_full     'Acta Crystallographica, Section E'
_journal_year     2012
_journal_volume     68
_journal_issue      1
_journal_page_first     o54
_journal_page_last     o55
_journal_paper_category     QO
_journal_paper_doi     10.1107/S1600536811051543
_journal_coeditor_code     IS5015
_publ_contact_author_name     'Mitsunobu Doi'
_publ_contact_author_address
;
Osaka University of Pharmaceutical Sciences, Nasahara, Osaka 569-1094, Japan
;
_publ_contact_author_email     doit@gly.oups.ac.jp
_publ_contact_author_fax     '+88 72 690 1005'
_publ_contact_author_phone     '+88 72 690 1067'
_publ_section_title
;
The desoxazoline asidiacyclamide analogue
<i>cyclo</i>(Gly--Thr--D-Val--Thz--Ile--Thr--D-Val--Thz) acetonitrile
monosolvate
;
loop_
    _publ_author_name
    _publ_author_address
    'Asano, Akiko'
;
Osaka University of Pharmaceutical Sciences, Nasahara, Osaka 569-1094, Japan
;
    'Doi, Mitsunobu'
;
Osaka University of Pharmaceutical Sciences, Nasahara, Osaka 569-1094, Japan
;
data_I
_chemical_name_systematic
;
4-(butan-2-yl)-7,20-bis(1-hydroxyethyl)-10,23-bis(propan-2-yl)-12,25-dithia-
3,6,9,16,19,22,27,28-octaazatricyclo[22.2.1.1^11,14^]octacosa-
1(26),11(28),13,24(27)-tetraene-2,5,8,15,18,21-hexone acetonitrile monosolvate
;
_chemical_name_common     ?
_chemical_formula_moiety     'C32 H48 N8 O8 S2, C2 H3 N'
_chemical_formula_sum     'C34 H51 N9 O8 S2'
_chemical_formula_structural     ?
_chemical_formula_analytical     ?
_chemical_formula_iupac     'C32 H48 N8 O8 S2, C2 H3 N'
_chemical_formula_weight     777.96
_chemical_melting_point     ?
_symmetry_cell_setting     orthorhombic
_symmetry_space_group_name_H-M     'P 21 21 2'
_symmetry_space_group_name_Hall     'P 2 2ab'
loop_
    _symmetry_equiv_pos_as_xyz
    'x, y, z'
    '-x, -y, z'
    '-x+1/2, y+1/2, -z'
    'x+1/2, -y+1/2, -z'
_cell_length_a     18.2019(9)
_cell_length_b     10.4667(5)
_cell_length_c     11.0695(6)
_cell_angle_alpha     90.00
_cell_angle_beta     90.00
_cell_angle_gamma     90.00
_cell_volume     2108.89(18)
_cell_formula_units_Z     2
_cell_measurement_reflns_used     8940
_cell_measurement_theta_min     2.24
_cell_measurement_theta_max     25.52
_cell_measurement_temperature     200(2)
_exptl_crystal_description     plate
_exptl_crystal_colour     colourless
_exptl_crystal_size_max     0.40
_exptl_crystal_size_mid     0.40
_exptl_crystal_size_min     0.10
_exptl_crystal_size_rad     ?
_exptl_crystal_density_diffrn     1.225
_exptl_crystal_density_meas     ?
_exptl_crystal_density_method     'not measured'
_exptl_crystal_F_000     828
_exptl_absorpt_coefficient_mu     0.182
_exptl_absorpt_correction_type     multi-scan
_exptl_absorpt_process_details     '(SADABS; Sheldrick, 1996)'
_exptl_absorpt_correction_T_min     0.909
_exptl_absorpt_correction_T_max     0.982
_exptl_special_details     ?
_diffrn_ambient_temperature     200(2)
_diffrn_radiation_type     MoK\a
_diffrn_radiation_wavelength     0.71073
_diffrn_radiation_source     'MacScience, M18XCE rotating anode'
_diffrn_radiation_monochromator     graphite
_diffrn_measurement_device_type     'Bruker SMART APEX CCD area-detector'
_diffrn_measurement_method     \w-scan
_diffrn_detector_area_resol_mean     8.366
_diffrn_reflns_number     24275
_diffrn_reflns_av_R_equivalents     0.0258
_diffrn_reflns_av_sigmaI/netI     0.0194
_diffrn_reflns_theta_min     1.84
_diffrn_reflns_theta_max     27.10
_diffrn_reflns_theta_full     27.10
_diffrn_measured_fraction_theta_max     0.998
_diffrn_measured_fraction_theta_full     0.998
_diffrn_reflns_limit_h_min     -23
_diffrn_reflns_limit_h_max     23
_diffrn_reflns_limit_k_min     -13
_diffrn_reflns_limit_k_max     13
_diffrn_reflns_limit_l_min     -14
_diffrn_reflns_limit_l_max     14
_diffrn_reflns_reduction_process     ?
_diffrn_standards_number     199
_diffrn_standards_interval_count     24275
_diffrn_standards_interval_time     900
_diffrn_standards_decay_%     0.23
loop_
    _diffrn_standard_refln_index_h
    _diffrn_standard_refln_index_k
    _diffrn_standard_refln_index_l
    ? ? ?
_refine_special_details     ?
_reflns_number_total     4669
_reflns_number_gt     4359
_reflns_threshold_expression     I>2\s(I)
_refine_ls_structure_factor_coef     Fsqd
_refine_ls_matrix_type     full
_refine_ls_R_factor_all     0.0773
_refine_ls_R_factor_gt     0.0746
_refine_ls_wR_factor_gt     0.2101
_refine_ls_wR_factor_ref     0.2130
_refine_ls_goodness_of_fit_all     ?
_refine_ls_goodness_of_fit_ref     1.094
_refine_ls_restrained_S_all     1.094
_refine_ls_restrained_S_obs     ?
_refine_ls_number_reflns     4669
_refine_ls_number_parameters     269
_refine_ls_number_restraints     0
_refine_ls_number_constraints     ?
_refine_ls_hydrogen_treatment     constr
_refine_ls_weighting_scheme     calc
_refine_ls_weighting_details
         'calc w=1/[\s^2^(Fo^2^)+(0.1468P)^2^+0.6849P] where P=(Fo^2^+2Fc^2^)/3'
_refine_ls_shift/su_max     0.017
_refine_ls_shift/su_mean     0.001
_refine_diff_density_max     0.923
_refine_diff_density_min     -1.423
_refine_ls_extinction_method     none
_refine_ls_extinction_coef     ?
_refine_ls_abs_structure_details     'Flack (1983), 2016 Friedel pairs'
_refine_ls_abs_structure_Flack     0.11(13)
_refine_ls_abs_structure_Rogers     ?
loop_
    _atom_type_symbol
    _atom_type_description
    _atom_type_scat_dispersion_real
    _atom_type_scat_dispersion_imag
    _atom_type_scat_source
    'C' 'C' 0.0033 0.0016
                         'International Tables Vol C Tables 4.2.6.8 and 6.1.1.4'
    'H' 'H' 0.0000 0.0000
                         'International Tables Vol C Tables 4.2.6.8 and 6.1.1.4'
    'N' 'N' 0.0061 0.0033
                         'International Tables Vol C Tables 4.2.6.8 and 6.1.1.4'
    'O' 'O' 0.0106 0.0060
                         'International Tables Vol C Tables 4.2.6.8 and 6.1.1.4'
    'S' 'S' 0.1246 0.1234
                         'International Tables Vol C Tables 4.2.6.8 and 6.1.1.4'
_computing_data_collection     'SMART (Bruker, 1998)'
_computing_cell_refinement     'SAINT-Plus (Bruker, 1998)'
_computing_data_reduction     'SAINT-Plus (Bruker, 1998)'
_computing_structure_solution     'SHELXS97 (Sheldrick, 2008)'
_computing_structure_refinement     'SHELXL97 (Sheldrick, 2008)'
_computing_molecular_graphics     'PLATON (Spek, 2009)'
_computing_publication_material     'SHELXL97 (Sheldrick, 2008)'
loop_
    _atom_site_type_symbol
    _atom_site_label
    _atom_site_fract_x
    _atom_site_fract_y
    _atom_site_fract_z
    _atom_site_U_iso_or_equiv
    _atom_site_adp_type
    _atom_site_calc_flag
    _atom_site_refinement_flags
    _atom_site_occupancy
    _atom_site_symmetry_multiplicity
    _atom_site_disorder_assembly
    _atom_site_disorder_group
    C C1 0.5000 0.5000 0.2003(14) 0.108(3) Uani d S 1 2 . .
    C C2 0.5000 0.5000 0.3182(14) 0.130(4) Uani d S 1 2 . .
    H H2A 0.4497 0.5116 0.3477 0.195 Uiso calc PR 0.50 1 . .
    H H2B 0.5309 0.5700 0.3477 0.195 Uiso calc PR 0.50 1 . .
    H H2C 0.5194 0.4184 0.3477 0.195 Uiso calc PR 0.50 1 . .
    N N1 0.5000 0.5000 0.0925(9) 0.107(3) Uani d S 1 2 . .
    N N11 0.51634(15) 0.8447(3) 0.0697(3) 0.0418(6) Uani d . 1 1 . .
    H H11 0.4732 0.8769 0.0505 0.050 Uiso calc R 1 1 A 1
    C C11 0.572(3) 0.812(4) -0.024(4) 0.045(6) Uani d P 0.50 1 B 1
    H H11A 0.5480 0.8033 -0.1035 0.054 Uiso calc PR 0.50 1 B 1
    H H11B 0.5956 0.7293 -0.0035 0.054 Uiso calc PR 0.50 1 B 1
    C C11' 0.564(2) 0.827(5) -0.038(4) 0.044(6) Uani d P 0.50 1 B 2
    H H11C 0.5836 0.7382 -0.0345 0.053 Uiso calc PR 0.50 1 B 2
    C C12' 0.5197(4) 0.8380(9) -0.1579(7) 0.0539(18) Uani d P 0.50 1 B 2
    H H12 0.4950 0.9233 -0.1568 0.065 Uiso calc PR 0.50 1 B 2
    C C13' 0.5723(5) 0.8385(12) -0.2662(7) 0.070(2) Uani d P 0.50 1 B 2
    H H13A 0.6090 0.9060 -0.2554 0.106 Uiso calc PR 0.50 1 B 2
    H H13B 0.5444 0.8543 -0.3404 0.106 Uiso calc PR 0.50 1 B 2
    H H13C 0.5970 0.7555 -0.2718 0.106 Uiso calc PR 0.50 1 B 2
    C C14' 0.4574(6) 0.7354(11) -0.1663(12) 0.081(3) Uani d P 0.50 1 B 2
    H H14A 0.4481 0.6952 -0.0868 0.097 Uiso calc PR 0.50 1 B 2
    H H14B 0.4111 0.7733 -0.1966 0.097 Uiso calc PR 0.50 1 B 2
    C C15' 0.4887(8) 0.6390(16) -0.2562(14) 0.116(5) Uani d P 0.50 1 B 2
    H H15A 0.4527 0.5710 -0.2701 0.174 Uiso calc PR 0.50 1 B 2
    H H15B 0.5339 0.6020 -0.2234 0.174 Uiso calc PR 0.50 1 B 2
    H H15C 0.4995 0.6822 -0.3327 0.174 Uiso calc PR 0.50 1 B 2
    C C16 0.62923(19) 0.9158(3) -0.0285(3) 0.0467(8) Uani d . 1 1 . .
    O O16 0.61582(14) 1.0319(3) -0.0393(2) 0.0525(6) Uani d . 1 1 B .
    N N21 0.69723(16) 0.8697(3) -0.0161(3) 0.0505(7) Uani d . 1 1 B .
    H H21 0.7022 0.7861 -0.0176 0.061 Uiso calc R 1 1 . .
    C C21 0.76449(19) 0.9454(4) 0.0001(3) 0.0482(8) Uani d . 1 1 . .
    H H21A 0.8056 0.8822 0.0049 0.058 Uiso calc R 1 1 B .
    C C22 0.7838(2) 1.0347(4) -0.1057(3) 0.0564(9) Uani d . 1 1 B .
    H H22A 0.8356 1.0632 -0.0929 0.068 Uiso calc R 1 1 . .
    O O22 0.73999(17) 1.1466(3) -0.1100(3) 0.0661(8) Uani d . 1 1 . .
    H H22 0.6964 1.1278 -0.0921 0.099 Uiso d . 1 1 . .
    C C23 0.7822(3) 0.9632(6) -0.2260(4) 0.0814(15) Uani d . 1 1 . .
    H H23A 0.7948 1.0222 -0.2916 0.122 Uiso calc R 1 1 B .
    H H23B 0.7329 0.9285 -0.2397 0.122 Uiso calc R 1 1 . .
    H H23C 0.8179 0.8932 -0.2240 0.122 Uiso calc R 1 1 . .
    C C24 0.76604(19) 1.0189(4) 0.1201(3) 0.0459(7) Uani d . 1 1 . .
    O O24 0.80873(17) 1.1097(3) 0.1328(2) 0.0615(7) Uani d . 1 1 . .
    N N31 0.27760(14) 1.0230(3) 0.2096(2) 0.0403(6) Uani d . 1 1 . .
    H H31 0.3012 1.0958 0.2006 0.048 Uiso calc R 1 1 . .
    C C31 0.28693(17) 0.9514(3) 0.3208(3) 0.0390(6) Uani d . 1 1 . .
    H H31A 0.2578 0.8710 0.3114 0.047 Uiso calc R 1 1 . .
    C C32 0.2561(2) 1.0205(4) 0.4338(3) 0.0504(8) Uani d . 1 1 . .
    H H32 0.2707 0.9700 0.5066 0.061 Uiso calc R 1 1 . .
    C C33 0.2876(3) 1.1554(5) 0.4473(4) 0.0688(12) Uani d . 1 1 . .
    H H33A 0.3413 1.1509 0.4503 0.103 Uiso calc R 1 1 . .
    H H33B 0.2691 1.1939 0.5221 0.103 Uiso calc R 1 1 . .
    H H33C 0.2724 1.2076 0.3782 0.103 Uiso calc R 1 1 . .
    C C34 0.1722(3) 1.0227(7) 0.4279(5) 0.0808(16) Uani d . 1 1 . .
    H H34A 0.1537 0.9354 0.4181 0.121 Uiso calc R 1 1 . .
    H H34B 0.1565 1.0749 0.3591 0.121 Uiso calc R 1 1 . .
    H H34C 0.1526 1.0593 0.5028 0.121 Uiso calc R 1 1 . .
    C C43 0.36703(17) 0.9114(3) 0.3314(3) 0.0377(6) Uani d . 1 1 B .
    N N41 0.40907(14) 0.8932(2) 0.2387(2) 0.0380(5) Uani d . 1 1 B .
    C C41 0.47758(17) 0.8488(3) 0.2747(3) 0.0396(6) Uani d . 1 1 . .
    C C42 0.4862(2) 0.8312(3) 0.3948(3) 0.0457(7) Uani d . 1 1 B .
    H H42 0.5295 0.8002 0.4325 0.055 Uiso calc R 1 1 . .
    S S42 0.40690(5) 0.87335(9) 0.46931(7) 0.0496(3) Uani d . 1 1 . .
    C C44 0.53543(17) 0.8225(3) 0.1831(3) 0.0406(7) Uani d . 1 1 B .
    O O44 0.59620(14) 0.7815(2) 0.2133(2) 0.0506(6) Uani d . 1 1 . .
loop_
    _atom_site_aniso_label
    _atom_site_aniso_U_11
    _atom_site_aniso_U_22
    _atom_site_aniso_U_33
    _atom_site_aniso_U_12
    _atom_site_aniso_U_13
    _atom_site_aniso_U_23
    C1 0.114(7) 0.077(6) 0.133(10) -0.045(5) 0.000 0.000
    C2 0.148(11) 0.073(6) 0.168(13) 0.009(6) 0.000 0.000
    N1 0.116(6) 0.098(5) 0.106(6) -0.056(5) 0.000 0.000
    N11 0.0380(13) 0.0362(13) 0.0512(14) -0.0033(10) 0.0115(11) -0.0055(11)
    C11 0.052(15) 0.038(10) 0.044(7) -0.010(8) 0.007(7) -0.014(7)
    C11' 0.033(5) 0.044(11) 0.056(13) -0.003(6) 0.010(7) -0.010(7)
    C12' 0.038(3) 0.066(5) 0.058(4) 0.000(3) 0.001(3) -0.015(4)
    C13' 0.061(4) 0.108(7) 0.042(4) 0.002(5) 0.002(3) -0.020(4)
    C14' 0.072(6) 0.079(6) 0.092(8) -0.014(5) 0.003(5) -0.019(6)
    C15' 0.098(9) 0.125(11) 0.125(10) -0.022(9) -0.025(8) -0.055(10)
    C16 0.0473(17) 0.0529(18) 0.0400(15) -0.0156(15) 0.0093(14) -0.0128(14)
    O16 0.0527(13) 0.0491(13) 0.0558(14) -0.0133(11) 0.0054(11) 0.0011(11)
    N21 0.0476(15) 0.0455(15) 0.0582(16) -0.0079(12) 0.0158(13) -0.0106(14)
    C21 0.0416(16) 0.0538(18) 0.0493(19) -0.0067(14) 0.0093(13) -0.0060(15)
    C22 0.0501(18) 0.074(2) 0.0449(18) -0.0171(19) 0.0121(15) -0.0031(17)
    O22 0.0568(15) 0.0703(18) 0.0714(18) -0.0174(14) 0.0051(13) 0.0133(15)
    C23 0.084(3) 0.112(4) 0.048(2) -0.028(3) 0.016(2) -0.011(3)
    C24 0.0427(16) 0.0491(17) 0.0461(17) -0.0031(14) 0.0028(13) 0.0028(14)
    O24 0.0681(16) 0.0656(17) 0.0508(13) -0.0296(14) 0.0026(13) -0.0035(13)
    N31 0.0395(12) 0.0372(12) 0.0444(13) -0.0020(11) -0.0003(11) -0.0003(10)
    C31 0.0369(14) 0.0423(15) 0.0378(14) -0.0009(12) 0.0027(11) -0.0025(12)
    C32 0.0476(17) 0.061(2) 0.0428(16) 0.0097(16) 0.0065(14) -0.0050(15)
    C33 0.081(3) 0.063(2) 0.062(2) 0.006(2) 0.014(2) -0.026(2)
    C34 0.053(2) 0.118(4) 0.071(3) 0.021(3) 0.009(2) -0.022(3)
    C43 0.0417(15) 0.0330(13) 0.0383(14) 0.0008(11) 0.0043(12) 0.0015(11)
    N41 0.0410(12) 0.0297(10) 0.0432(12) 0.0017(10) 0.0068(11) 0.0010(10)
    C41 0.0384(14) 0.0285(12) 0.0518(17) 0.0003(11) 0.0065(13) 0.0025(12)
    C42 0.0450(17) 0.0422(16) 0.0499(18) 0.0029(14) 0.0035(14) 0.0072(14)
    S42 0.0482(4) 0.0615(5) 0.0391(4) 0.0057(4) 0.0043(3) 0.0082(4)
    C44 0.0408(15) 0.0242(11) 0.0568(18) -0.0015(11) 0.0103(14) -0.0020(12)
    O44 0.0434(12) 0.0416(11) 0.0669(16) 0.0063(10) 0.0086(12) 0.0024(11)
_geom_special_details
;
Thz-Thz plane angle = 9.54 \%, S(Thz)...S(Thz) = 4.303 A (mercury)
;
loop_
    _geom_bond_atom_site_label_1
    _geom_bond_atom_site_label_2
    _geom_bond_site_symmetry_2
    _geom_bond_distance
    _geom_bond_publ_flag
    C1 N1 . 1.193(15) ?
    C1 C2 . 1.305(19) ?
    C2 H2A . 0.9800 ?
    C2 H2B . 0.9800 ?
    C2 H2C . 0.9800 ?
    N11 C44 . 1.324(5) ?
    N11 C11' . 1.49(4) ?
    N11 C11 . 1.49(5) ?
    N11 H11 . 0.8800 ?
    C11 C16 . 1.51(5) ?
    C11 H11A . 0.9900 ?
    C11 H11B . 0.9900 ?
    C11' C16 . 1.51(5) ?
    C11' C12' . 1.55(4) ?
    C11' H11C . 1.0000 ?
    C12' C13' . 1.534(11) ?
    C12' C14' . 1.565(13) ?
    C12' H12 . 1.0000 ?
    C13' H13A . 0.9800 ?
    C13' H13B . 0.9800 ?
    C13' H13C . 0.9800 ?
    C14' C15' . 1.527(18) ?
    C14' H14A . 0.9900 ?
    C14' H14B . 0.9900 ?
    C15' H15A . 0.9800 ?
    C15' H15B . 0.9800 ?
    C15' H15C . 0.9800 ?
    C16 O16 . 1.245(5) ?
    C16 N21 . 1.336(5) ?
    N21 C21 . 1.469(4) ?
    N21 H21 . 0.8800 ?
    C21 C24 . 1.535(5) ?
    C21 C22 . 1.538(5) ?
    C21 H21A . 1.0000 ?
    C22 O22 . 1.417(6) ?
    C22 C23 . 1.528(6) ?
    C22 H22A . 1.0000 ?
    O22 H22 . 0.84 ?
    C23 H23A . 0.9800 ?
    C23 H23B . 0.9800 ?
    C23 H23C . 0.9800 ?
    C24 O24 . 1.236(5) ?
    C24 N31 2_675 1.344(4) ?
    N31 C24 2_675 1.344(4) ?
    N31 C31 . 1.451(4) ?
    N31 H31 . 0.8800 ?
    C31 C43 . 1.521(4) ?
    C31 C32 . 1.550(4) ?
    C31 H31A . 1.0000 ?
    C32 C34 . 1.529(6) ?
    C32 C33 . 1.531(6) ?
    C32 H32 . 1.0000 ?
    C33 H33A . 0.9800 ?
    C33 H33B . 0.9800 ?
    C33 H33C . 0.9800 ?
    C34 H34A . 0.9800 ?
    C34 H34B . 0.9800 ?
    C34 H34C . 0.9800 ?
    C43 N41 . 1.294(4) ?
    C43 S42 . 1.736(3) ?
    N41 C41 . 1.389(4) ?
    C41 C42 . 1.351(5) ?
    C41 C44 . 1.487(4) ?
    C42 S42 . 1.719(4) ?
    C42 H42 . 0.9500 ?
    C44 O44 . 1.233(4) ?
loop_
    _geom_angle_atom_site_label_1
    _geom_angle_atom_site_label_2
    _geom_angle_atom_site_label_3
    _geom_angle_site_symmetry_1
    _geom_angle_site_symmetry_3
    _geom_angle
    _geom_angle_publ_flag
    N1 C1 C2 . . 180.000(3) ?
    C1 C2 H2A . . 109.5 ?
    C1 C2 H2B . . 109.5 ?
    H2A C2 H2B . . 109.5 ?
    C1 C2 H2C . . 109.5 ?
    H2A C2 H2C . . 109.5 ?
    H2B C2 H2C . . 109.5 ?
    C44 N11 C11' . . 126.0(16) ?
    C44 N11 C11 . . 116.1(17) ?
    C44 N11 H11 . . 122.0 ?
    C11' N11 H11 . . 111.9 ?
    C11 N11 H11 . . 122.0 ?
    N11 C11 C16 . . 109(3) ?
    N11 C11 H11A . . 109.8 ?
    C16 C11 H11A . . 109.8 ?
    N11 C11 H11B . . 109.8 ?
    C16 C11 H11B . . 109.8 ?
    H11A C11 H11B . . 108.3 ?
    N11 C11' C16 . . 109(3) ?
    N11 C11' C12' . . 112(3) ?
    C16 C11' C12' . . 115(3) ?
    N11 C11' H11C . . 106.7 ?
    C16 C11' H11C . . 106.7 ?
    C12' C11' H11C . . 106.7 ?
    C13' C12' C11' . . 110.0(18) ?
    C13' C12' C14' . . 114.1(8) ?
    C11' C12' C14' . . 112.2(19) ?
    C13' C12' H12 . . 106.7 ?
    C11' C12' H12 . . 106.7 ?
    C14' C12' H12 . . 106.7 ?
    C12' C13' H13A . . 109.5 ?
    C12' C13' H13B . . 109.5 ?
    H13A C13' H13B . . 109.5 ?
    C12' C13' H13C . . 109.5 ?
    H13A C13' H13C . . 109.5 ?
    H13B C13' H13C . . 109.5 ?
    C15' C14' C12' . . 102.8(9) ?
    C15' C14' H14A . . 111.2 ?
    C12' C14' H14A . . 111.2 ?
    C15' C14' H14B . . 111.2 ?
    C12' C14' H14B . . 111.2 ?
    H14A C14' H14B . . 109.1 ?
    C14' C15' H15A . . 109.5 ?
    C14' C15' H15B . . 109.5 ?
    H15A C15' H15B . . 109.5 ?
    C14' C15' H15C . . 109.5 ?
    H15A C15' H15C . . 109.5 ?
    H15B C15' H15C . . 109.5 ?
    O16 C16 N21 . . 123.0(3) ?
    O16 C16 C11 . . 124.9(17) ?
    N21 C16 C11 . . 112.1(17) ?
    O16 C16 C11' . . 115.9(18) ?
    N21 C16 C11' . . 121.0(18) ?
    C16 N21 C21 . . 126.2(3) ?
    C16 N21 H21 . . 116.9 ?
    C21 N21 H21 . . 116.9 ?
    N21 C21 C24 . . 113.0(3) ?
    N21 C21 C22 . . 115.1(3) ?
    C24 C21 C22 . . 110.5(3) ?
    N21 C21 H21A . . 105.8 ?
    C24 C21 H21A . . 105.8 ?
    C22 C21 H21A . . 105.8 ?
    O22 C22 C23 . . 111.4(4) ?
    O22 C22 C21 . . 113.5(3) ?
    C23 C22 C21 . . 111.2(4) ?
    O22 C22 H22A . . 106.7 ?
    C23 C22 H22A . . 106.7 ?
    C21 C22 H22A . . 106.7 ?
    C22 O22 H22 . . 109 ?
    C22 C23 H23A . . 109.5 ?
    C22 C23 H23B . . 109.5 ?
    H23A C23 H23B . . 109.5 ?
    C22 C23 H23C . . 109.5 ?
    H23A C23 H23C . . 109.5 ?
    H23B C23 H23C . . 109.5 ?
    O24 C24 N31 . 2_675 122.6(3) ?
    O24 C24 C21 . . 119.7(3) ?
    N31 C24 C21 2_675 . 117.6(3) ?
    C24 N31 C31 2_675 . 121.7(3) ?
    C24 N31 H31 2_675 . 119.1 ?
    C31 N31 H31 . . 119.1 ?
    N31 C31 C43 . . 108.7(2) ?
    N31 C31 C32 . . 113.6(3) ?
    C43 C31 C32 . . 114.4(3) ?
    N31 C31 H31A . . 106.5 ?
    C43 C31 H31A . . 106.5 ?
    C32 C31 H31A . . 106.5 ?
    C34 C32 C33 . . 111.3(4) ?
    C34 C32 C31 . . 109.6(3) ?
    C33 C32 C31 . . 111.9(3) ?
    C34 C32 H32 . . 108.0 ?
    C33 C32 H32 . . 108.0 ?
    C31 C32 H32 . . 108.0 ?
    C32 C33 H33A . . 109.5 ?
    C32 C33 H33B . . 109.5 ?
    H33A C33 H33B . . 109.5 ?
    C32 C33 H33C . . 109.5 ?
    H33A C33 H33C . . 109.5 ?
    H33B C33 H33C . . 109.5 ?
    C32 C34 H34A . . 109.5 ?
    C32 C34 H34B . . 109.5 ?
    H34A C34 H34B . . 109.5 ?
    C32 C34 H34C . . 109.5 ?
    H34A C34 H34C . . 109.5 ?
    H34B C34 H34C . . 109.5 ?
    N41 C43 C31 . . 123.1(3) ?
    N41 C43 S42 . . 114.6(2) ?
    C31 C43 S42 . . 122.1(2) ?
    C43 N41 C41 . . 110.6(3) ?
    C42 C41 N41 . . 115.6(3) ?
    C42 C41 C44 . . 124.3(3) ?
    N41 C41 C44 . . 120.1(3) ?
    C41 C42 S42 . . 109.9(3) ?
    C41 C42 H42 . . 125.1 ?
    S42 C42 H42 . . 125.1 ?
    C42 S42 C43 . . 89.31(16) ?
    O44 C44 N11 . . 123.6(3) ?
    O44 C44 C41 . . 121.0(3) ?
    N11 C44 C41 . . 115.4(3) ?
loop_
    _geom_torsion_atom_site_label_1
    _geom_torsion_atom_site_label_2
    _geom_torsion_atom_site_label_3
    _geom_torsion_atom_site_label_4
    _geom_torsion_site_symmetry_1
    _geom_torsion_site_symmetry_2
    _geom_torsion_site_symmetry_3
    _geom_torsion_site_symmetry_4
    _geom_torsion
    _geom_torsion_publ_flag
    C44 N11 C11 C16 . . . . -79(3) ?
    C11' N11 C11 C16 . . . .  8E1(2)
                                    ?
    C44 N11 C11' C16 . . . . -62(3) ?
    C11 N11 C11' C16 . . . . -82(19) ?
    C44 N11 C11' C12' . . . . 169.4(14) ?
    C11 N11 C11' C12' . . . .  15E1(2)
                                      ?
    N11 C11' C12' C13' . . . . 172(2) ?
    C16 C11' C12' C13' . . . . 47(3) ?
    N11 C11' C12' C14' . . . . -60(3) ?
    C16 C11' C12' C14' . . . . 175(2) ?
    C13' C12' C14' C15' . . . . 21.2(13) ?
    C11' C12' C14' C15' . . . . -105(2) ?
    N11 C11 C16 O16 . . . . -52(3) ?
    N11 C11 C16 N21 . . . . 126(2) ?
    N11 C11 C16 C11' . . . . -83(19) ?
    N11 C11' C16 O16 . . . . -69(3) ?
    C12' C11' C16 O16 . . . . 57(3) ?
    N11 C11' C16 N21 . . . . 114(2) ?
    C12' C11' C16 N21 . . . . -119(2) ?
    N11 C11' C16 C11 . . . . 82(18) ?
    C12' C11' C16 C11 . . . .  -15E1(2)
                                       ?
    O16 C16 N21 C21 . . . . 7.0(6) ?
    C11 C16 N21 C21 . . . . -171.0(18) ?
    C11' C16 N21 C21 . . . . -176.9(19) ?
    C16 N21 C21 C24 . . . . 65.8(5) ?
    C16 N21 C21 C22 . . . . -62.5(5) ?
    N21 C21 C22 O22 . . . . 76.3(4) ?
    C24 C21 C22 O22 . . . . -53.2(4) ?
    N21 C21 C22 C23 . . . . -50.3(5) ?
    C24 C21 C22 C23 . . . . -179.8(4) ?
    N21 C21 C24 O24 . . . . -161.7(4) ?
    C22 C21 C24 O24 . . . . -31.0(5) ?
    N21 C21 C24 N31 . . . 2_675 21.2(5) ?
    C22 C21 C24 N31 . . . 2_675 151.9(3) ?
    C24 N31 C31 C43 2_675 . . . 117.0(3) ?
    C24 N31 C31 C32 2_675 . . . -114.4(4) ?
    N31 C31 C32 C34 . . . . 70.0(5) ?
    C43 C31 C32 C34 . . . . -164.4(4) ?
    N31 C31 C32 C33 . . . . -54.0(4) ?
    C43 C31 C32 C33 . . . . 71.6(4) ?
    N31 C31 C43 N41 . . . . -27.9(4) ?
    C32 C31 C43 N41 . . . . -156.0(3) ?
    N31 C31 C43 S42 . . . . 157.8(2) ?
    C32 C31 C43 S42 . . . . 29.6(4) ?
    C31 C43 N41 C41 . . . . -175.8(3) ?
    S42 C43 N41 C41 . . . . -1.0(3) ?
    C43 N41 C41 C42 . . . . 1.3(4) ?
    C43 N41 C41 C44 . . . . -179.3(3) ?
    N41 C41 C42 S42 . . . . -0.9(4) ?
    C44 C41 C42 S42 . . . . 179.7(2) ?
    C41 C42 S42 C43 . . . . 0.3(3) ?
    N41 C43 S42 C42 . . . . 0.4(3) ?
    C31 C43 S42 C42 . . . . 175.2(3) ?
    C11' N11 C44 O44 . . . . -1(2) ?
    C11 N11 C44 O44 . . . . 3(2) ?
    C11' N11 C44 C41 . . . . 179(2) ?
    C11 N11 C44 C41 . . . . -177(2) ?
    C42 C41 C44 O44 . . . . 0.3(5) ?
    N41 C41 C44 O44 . . . . -179.1(3) ?
    C42 C41 C44 N11 . . . . 179.5(3) ?
    N41 C41 C44 N11 . . . . 0.1(4) ?
loop_
    _geom_hbond_atom_site_label_D
    _geom_hbond_atom_site_label_H
    _geom_hbond_atom_site_label_A
    _geom_hbond_site_symmetry_D
    _geom_hbond_site_symmetry_H
    _geom_hbond_site_symmetry_A
    _geom_hbond_distance_DH
    _geom_hbond_distance_HA
    _geom_hbond_distance_DA
    _geom_hbond_angle_DHA
    _geom_hbond_publ_flag
    O22 H22 O16 . . . 0.84 1.87 2.674(4) 160 yes
    N11 H11 O16 . . 2_675 0.88 2.12 2.984(3) 166 yes
    N21 H21 O22 . . 3_645 0.88 2.29 2.953(4) 132 yes
    N21 H21 O24 . . 3_645 0.88 2.25 3.013(4) 145 yes
    N31 H31 O44 . . 2_675 0.88 2.27 3.074(3) 152 yes
