# Supplementary material for: The desoxazoline asidiacyclamide analogue cyclo(Gly–Thr–D-Val–Thz–Ile–Thr–D-Val–Thz) acetonitrile monosolvate
Source: Acta Crystallogr Sect E Struct Rep Online. 2011 Dec 10;68(Pt 1):o54–5. doi: 10.1107/S1600536811051543 (PMC3254412; doi:10.1107/S1600536811051543)
Supplement: Supplementary file 2 [file e-68-00o54-Isup2.hkl]

# 
# h,k,l, Fc-squared, Fo-squared, sigma(Fo-squared) and status flag 
# 
data_I
_shelx_title ' gasco [Gly]ASCO.MeCN in P2(1)2(1)2 @ 2005.4.15' 
_shelx_refln_list_code          4 
_shelx_F_calc_maximum      169.14 
_exptl_crystal_F_000       828.00 
_reflns_d_resolution_high  0.7800 
 
loop_ 
 _symmetry_equiv_pos_as_xyz 
 'x, y, z' 
 '-x, -y, z' 
 '-x+1/2, y+1/2, -z' 
 'x+1/2, -y+1/2, -z' 
 
_cell_length_a    18.2019 
_cell_length_b    10.4667 
_cell_length_c    11.0695 
_cell_angle_alpha  90.000 
_cell_angle_beta   90.000 
_cell_angle_gamma  90.000 
 
_shelx_F_squared_multiplier     1.000 
 
loop_ 
 _refln_index_h 
 _refln_index_k 
 _refln_index_l 
 _refln_F_squared_calc 
 _refln_F_squared_meas 
 _refln_F_squared_sigma 
 _refln_observed_status 
   2   0   0     2582.26     1014.67     15.18 o 
   4   0   0    18948.97    23159.81    335.02 o 
   6   0   0     4621.78     5854.40    107.06 o 
   8   0   0     3094.58     3047.13     45.88 o 
  10   0   0     5282.80     5810.72     86.22 o 
  12   0   0      127.57      108.63      3.98 o 
  14   0   0       16.89       28.71      2.61 o 
  16   0   0      438.37      505.10     11.14 o 
  18   0   0      117.61      133.37      5.42 o 
  20   0   0       13.42       32.94      3.49 o 
  22   0   0       31.32       33.75      3.23 o 
   1   1   0    12774.72    12611.01    120.90 o 
   2   1   0      444.65      167.13      2.07 o 
   4   1   0      799.40     1253.98     11.65 o 
   5   1   0    10015.33    11661.89    103.95 o 
   6   1   0     2025.28     2432.26     23.87 o 
   7   1   0      554.96      459.02      5.32 o 
   8   1   0       23.66       76.15      1.66 o 
   9   1   0     2629.57     3560.44     37.87 o 
  10   1   0       41.01       18.01      1.29 o 
  11   1   0        0.58        0.76      0.83 o 
  12   1   0        0.55        2.18      1.01 o 
  13   1   0       71.35       63.41      2.35 o 
  14   1   0      480.33      449.92      6.90 o 
  15   1   0        7.57        7.73      1.41 o 
  16   1   0       43.58       39.48      2.31 o 
  17   1   0      322.72      257.89      5.29 o 
  18   1   0        6.00        7.16      1.54 o 
  19   1   0        7.27        6.53      1.60 o 
  20   1   0       29.73       34.21      2.47 o 
  21   1   0        0.87        5.66      1.99 o 
  22   1   0        1.62        2.32      1.70 o 
  23   1   0        7.27       11.19      1.67 o 
   0   2   0    14746.32    12658.88    159.61 o 
   1   2   0      295.48      239.35      4.04 o 
   2   2   0    24334.31    32894.43    291.96 o 
   3   2   0     1372.42     1111.35     10.41 o 
   4   2   0     1341.74     1208.41     11.35 o 
   5   2   0      122.64      246.47      4.92 o 
   6   2   0        5.97       17.51      0.84 o 
   7   2   0     4195.38     4957.98     44.80 o 
   8   2   0     1806.11     1777.38     17.84 o 
   9   2   0      464.11      366.08      6.42 o 
  10   2   0        2.91       31.47      1.30 o 
  11   2   0        1.71        1.60      0.69 o 
  12   2   0       72.13      126.70      4.39 o 
  13   2   0      853.52      901.64     11.49 o 
  14   2   0       94.35       69.54      2.61 o 
  15   2   0       50.33       44.63      2.30 o 
  16   2   0       36.19       32.25      2.14 o 
  17   2   0       39.67       37.81      2.32 o 
  18   2   0      157.43      172.98      4.37 o 
  19   2   0      157.53      140.49      4.05 o 
  20   2   0       47.72       53.77      3.16 o 
  21   2   0        9.43       10.62      1.97 o 
  22   2   0       12.57       13.73      2.33 o 
  23   2   0       24.86       30.44      2.30 o 
   1   3   0    28608.22    29736.93    262.54 o 
   2   3   0     4945.67     6157.22     54.92 o 
   3   3   0     2305.96     2282.54     22.52 o 
   4   3   0     4410.05     5437.92     48.88 o 
   5   3   0     2563.79     2864.40     26.21 o 
   6   3   0     1253.54     1085.12     11.28 o 
   7   3   0      391.18      401.30      4.60 o 
   8   3   0     1848.79     1794.52     17.04 o 
   9   3   0      778.13      644.69      6.96 o 
  10   3   0       10.59        9.82      0.83 o 
  11   3   0      665.37      531.94      6.69 o 
  12   3   0      189.61      165.21      3.91 o 
  13   3   0      454.06      301.27      5.21 o 
  14   3   0      752.08      642.07      9.04 o 
  15   3   0      330.69      327.54      5.82 o 
  16   3   0        0.40        2.05      1.33 o 
  17   3   0      134.43      149.42      3.94 o 
  18   3   0      112.15      106.23      3.94 o 
  19   3   0       61.67       53.48      3.10 o 
  20   3   0       28.50       22.41      2.25 o 
  21   3   0       22.02       21.56      2.54 o 
  22   3   0        0.01        1.55      1.81 o 
   0   4   0     3722.67     3576.77     45.92 o 
   1   4   0      756.66      960.77     10.14 o 
   2   4   0     1506.05     1528.40     14.39 o 
   3   4   0     3526.98     4331.52     39.16 o 
   4   4   0      473.82      481.15      4.88 o 
   5   4   0       46.74       42.84      1.36 o 
   6   4   0       62.66      133.94      2.19 o 
   7   4   0       81.01       77.31      2.21 o 
   8   4   0      385.01      369.33      4.52 o 
   9   4   0      523.93      702.98      7.63 o 
  10   4   0      842.70      842.06      8.95 o 
  11   4   0      240.82      207.85      3.59 o 
  12   4   0       98.99      115.81      2.98 o 
  13   4   0       51.94       49.75      2.22 o 
  14   4   0       19.84       16.22      1.65 o 
  15   4   0       27.40       29.61      2.04 o 
  16   4   0       12.41        7.68      1.70 o 
  17   4   0       17.26       14.00      2.64 o 
  18   4   0      540.38      486.93      9.07 o 
  19   4   0       10.29        9.40      2.03 o 
  20   4   0       32.84       42.03      3.10 o 
  21   4   0        0.01        1.82      1.78 o 
  22   4   0        2.84        6.93      2.93 o 
   1   5   0       87.49       91.27      2.26 o 
   2   5   0       24.31       34.97      1.29 o 
   3   5   0       93.41      131.44      2.24 o 
   4   5   0      587.41      603.61      6.55 o 
   5   5   0      453.06      549.55      5.67 o 
   6   5   0      775.28      827.25      8.06 o 
   7   5   0       96.03       88.41      1.80 o 
   8   5   0      508.00      510.67      5.57 o 
   9   5   0       87.58       75.96      2.01 o 
  10   5   0       37.34       48.69      2.10 o 
  11   5   0       97.84       94.15      3.61 o 
  12   5   0        3.25        4.84      1.54 o 
  13   5   0       95.38       91.69      3.05 o 
  14   5   0      700.60      637.73     10.69 o 
  15   5   0        1.03        0.35      1.38 o 
  16   5   0       45.27       31.48      2.53 o 
  17   5   0       40.83       54.83      3.17 o 
  18   5   0        9.37        6.74      1.83 o 
  19   5   0        2.37        5.98      1.93 o 
  20   5   0       74.84       73.31      3.89 o 
  21   5   0       42.46       45.11      4.19 o 
   0   6   0     3171.66     3334.96     43.52 o 
   1   6   0     1243.24     1389.69     14.72 o 
   2   6   0      378.22      326.73      4.54 o 
   3   6   0      909.12      977.90     10.88 o 
   4   6   0     5429.85     5738.07     52.03 o 
   5   6   0     1003.03     1163.17     12.56 o 
   6   6   0       79.82       56.93      2.28 o 
   7   6   0      662.59      679.09      7.62 o 
   8   6   0      305.19      250.23      3.78 o 
   9   6   0      120.59      128.40      2.63 o 
  10   6   0        0.69        0.61      0.81 o 
  11   6   0      107.60      119.12      2.97 o 
  12   6   0       28.93       12.66      1.55 o 
  13   6   0      908.74      775.67     11.82 o 
  14   6   0        0.32       -0.11      1.44 o 
  15   6   0       26.97       24.46      2.31 o 
  16   6   0       14.55       17.12      2.18 o 
  17   6   0       10.17        9.88      1.98 o 
  18   6   0       15.78       15.09      2.30 o 
  19   6   0      140.23      141.92      4.95 o 
  20   6   0       13.81       23.06      2.78 o 
   1   7   0      189.84      288.53      4.90 o 
   2   7   0      128.79      125.48      3.06 o 
   3   7   0       46.82       91.37      2.31 o 
   4   7   0     1035.23     1020.84     12.95 o 
   5   7   0      224.94      260.03      4.56 o 
   6   7   0       30.65       38.91      1.58 o 
   7   7   0      149.40      113.11      2.48 o 
   8   7   0      142.81      101.07      2.42 o 
   9   7   0       32.13       52.08      2.03 o 
  10   7   0        9.93        4.81      1.11 o 
  11   7   0       11.67       22.24      1.78 o 
  12   7   0       91.41       77.52      2.87 o 
  13   7   0        4.85        8.08      1.79 o 
  14   7   0      185.18      170.47      4.80 o 
  15   7   0       99.49      103.93      3.96 o 
  16   7   0        0.00        0.83      1.63 o 
  17   7   0       10.45       13.59      2.20 o 
  18   7   0       40.78       34.24      2.99 o 
  19   7   0       13.76       10.50      2.39 o 
   0   8   0      565.10      457.11      9.90 o 
   1   8   0        5.87        4.27      1.23 o 
   2   8   0       26.10       58.42      3.29 o 
   3   8   0       41.02       53.54      2.53 o 
   4   8   0       12.50       24.56      1.73 o 
   5   8   0       17.00       16.45      1.60 o 
   6   8   0      106.93      141.87      3.54 o 
   7   8   0      254.42      244.55      5.38 o 
   8   8   0        0.11        1.65      1.01 o 
   9   8   0        6.38       10.73      1.32 o 
  10   8   0      330.73      329.43      5.41 o 
  11   8   0       36.15       40.69      2.28 o 
  12   8   0      213.59      173.32      5.05 o 
  13   8   0        1.74       11.07      1.95 o 
  14   8   0       13.96       23.80      2.35 o 
  15   8   0        6.60        3.04      1.76 o 
  16   8   0        9.34       18.97      2.45 o 
  17   8   0       24.49       19.28      2.73 o 
  18   8   0       32.05       29.74      2.87 o 
   1   9   0       88.47       99.38      3.10 o 
   2   9   0      195.09      205.60      4.48 o 
   3   9   0      384.58      380.02      6.48 o 
   4   9   0      417.38      392.90      7.38 o 
   5   9   0     1165.58     1167.76     16.51 o 
   6   9   0      110.25       97.07      3.62 o 
   7   9   0      139.60      131.80      4.02 o 
   8   9   0       11.75        7.26      1.65 o 
   9   9   0        0.77        2.72      1.40 o 
  10   9   0       18.04       20.73      2.51 o 
  11   9   0       62.38       75.96      5.27 o 
  12   9   0      134.46      110.50      4.44 o 
  13   9   0       21.94       28.54      3.43 o 
  14   9   0        5.41        7.89      2.58 o 
  15   9   0       33.80       31.36      3.71 o 
  16   9   0       16.95       27.30      2.65 o 
  17   9   0       18.16       18.49      2.42 o 
   0  10   0       55.00       42.57      3.37 o 
   1  10   0       31.71       38.47      2.94 o 
   2  10   0        7.20       10.12      1.82 o 
   3  10   0      244.84      229.00      5.55 o 
   4  10   0      381.16      301.60      6.53 o 
   5  10   0       36.30       31.96      2.52 o 
   6  10   0        2.75        2.78      1.54 o 
   7  10   0       43.42       41.39      2.74 o 
   8  10   0       19.55       17.97      2.17 o 
   9  10   0       12.61       11.63      1.96 o 
  10  10   0        5.30        4.71      1.93 o 
  11  10   0        2.15        6.54      1.92 o 
  12  10   0       17.40       23.95      2.78 o 
  13  10   0        2.47        4.57      2.58 o 
  14  10   0        0.03       -0.63      3.08 o 
  15  10   0        0.91        7.70      2.81 o 
   1  11   0        1.74        2.33      1.88 o 
   2  11   0       23.97       23.44      2.71 o 
   3  11   0       14.16       12.48      1.98 o 
   4  11   0      150.96      130.23      4.36 o 
   5  11   0        0.02        2.41      1.61 o 
   6  11   0       99.39       95.33      3.98 o 
   7  11   0       28.16       27.22      2.58 o 
   8  11   0        3.42        3.83      2.08 o 
   9  11   0       64.77       87.92      3.89 o 
  10  11   0       31.28       28.53      3.34 o 
  11  11   0      141.51      146.84      5.54 o 
  12  11   0       32.74       36.90      3.28 o 
  13  11   0        0.03        0.95      2.56 o 
   0  12   0        1.76        1.24      2.67 o 
   1  12   0        5.92        4.16      2.11 o 
   2  12   0      121.20      108.10      5.03 o 
   3  12   0       12.91       11.34      2.44 o 
   4  12   0       49.66       57.82      3.93 o 
   5  12   0       30.12       32.05      3.32 o 
   6  12   0      181.65      175.95      8.14 o 
   7  12   0       24.02       27.57      2.91 o 
   8  12   0       32.22       36.47      3.08 o 
   9  12   0       34.07       32.02      4.46 o 
  10  12   0       80.85       83.76      5.97 o 
   1  13   0        0.36       -0.20      1.97 o 
   2  13   0        0.63        3.33      2.15 o 
   3  13   0        5.16        5.91      2.27 o 
   4  13   0        0.02       -0.93      1.88 o 
   5  13   0       48.68       51.50      3.97 o 
   0   0   1    10919.86    12612.36    183.60 o 
   1   0   1    11836.89     7524.67     71.86 o 
   2   0   1      835.22     1098.42     10.78 o 
   4   0   1     3532.59     3250.47     30.98 o 
   5   0   1      644.50      418.04      5.33 o 
   6   0   1       29.20       15.06      0.74 o 
   7   0   1      339.14      503.31      6.33 o 
   8   0   1      148.28       55.47      2.04 o 
   9   0   1     4142.51     4143.56     43.81 o 
  10   0   1       27.27       61.22      2.00 o 
  11   0   1        2.95        3.53      0.94 o 
  12   0   1      952.87     1103.82     13.36 o 
  13   0   1       97.00       47.71      2.10 o 
  14   0   1        5.60        2.98      1.17 o 
  15   0   1      137.93      162.94      3.85 o 
  16   0   1      479.22      480.55      8.38 o 
  17   0   1      515.29      496.13      8.76 o 
  18   0   1        6.90        6.66      1.38 o 
  19   0   1       28.16       37.74      2.25 o 
  20   0   1       61.22       57.25      2.70 o 
  21   0   1        5.24        4.35      1.58 o 
  22   0   1       45.92       54.63      2.89 o 
  23   0   1       64.45       62.44      3.28 o 
 -23   1   1        5.43        8.39      1.73 o 
 -22   1   1       28.76       34.66      2.41 o 
 -21   1   1      103.81      100.79      3.72 o 
 -20   1   1        5.58       12.35      1.67 o 
 -19   1   1       13.04       17.97      1.82 o 
 -18   1   1       26.71       27.64      1.94 o 
 -17   1   1      218.41      198.90      5.05 o 
 -16   1   1      435.08      379.28      7.16 o 
 -15   1   1      238.27      251.02      5.44 o 
 -14   1   1       98.87       82.89      2.74 o 
 -13   1   1      546.00      527.53     13.02 o 
 -12   1   1      872.57      892.27     11.20 o 
 -11   1   1       31.29       37.12      2.30 o 
 -10   1   1      171.36      213.66      3.27 o 
  -9   1   1      872.17      743.93      8.33 o 
  -8   1   1       58.71       47.87      1.21 o 
  -7   1   1     2912.03     4190.19     40.45 o 
  -6   1   1      139.23       69.07      1.42 o 
  -5   1   1      786.89      696.88      9.75 o 
  -4   1   1     1650.36     1451.10     12.63 o 
  -3   1   1      187.75       77.97      3.34 o 
  -2   1   1     7674.07     7549.38     70.80 o 
  -1   1   1       70.30       33.99      1.11 o 
   0   1   1     7610.41    11710.38    120.26 o 
   1   1   1       75.67       35.68      1.13 o 
   2   1   1     7638.82     7357.39     67.07 o 
   3   1   1      184.90       74.24      3.36 o 
   4   1   1     1653.17     1466.76     13.35 o 
   5   1   1      806.16      735.17     10.98 o 
   6   1   1      144.46       70.15      1.28 o 
   7   1   1     2898.15     4152.55     40.33 o 
   8   1   1       63.12       48.62      1.62 o 
   9   1   1      872.33      733.18      9.06 o 
  10   1   1      170.30      211.27      3.71 o 
  11   1   1       35.18       44.57      1.82 o 
  12   1   1      869.31      891.01     11.18 o 
  13   1   1      542.71      525.17      7.55 o 
  14   1   1       96.66       76.74      2.67 o 
  15   1   1      235.26      261.27      4.97 o 
  16   1   1      436.72      380.00      7.19 o 
  17   1   1      212.16      195.68      4.44 o 
  18   1   1       28.95       26.94      2.35 o 
  19   1   1       13.16       18.80      2.14 o 
  20   1   1        6.32       10.33      1.66 o 
  21   1   1      104.45       99.95      3.50 o 
  22   1   1       29.05       36.69      5.05 o 
  23   1   1        5.50        8.82      1.79 o 
 -23   2   1       51.05       54.46      2.81 o 
 -22   2   1        7.10       11.88      1.87 o 
 -21   2   1       17.25       25.27      2.07 o 
 -20   2   1       10.88       14.64      1.74 o 
 -19   2   1       44.38       40.90      2.29 o 
 -18   2   1       46.44       42.88      2.26 o 
 -17   2   1       39.58       46.95      2.79 o 
 -16   2   1      173.73      171.47      4.54 o 
 -15   2   1      546.07      511.19      8.57 o 
 -14   2   1       83.55       81.78      3.03 o 
 -13   2   1      412.62      370.98      6.60 o 
 -12   2   1      239.27      315.36      9.01 o 
 -11   2   1      868.75     1036.56     12.43 o 
 -10   2   1      259.26      174.24      2.84 o 
  -9   2   1      522.52      427.86      5.38 o 
  -8   2   1     1025.25     1020.68     11.71 o 
  -7   2   1      722.55     1061.42     12.35 o 
  -6   2   1      595.20      620.92      7.49 o 
  -5   2   1     2801.23     3106.80     40.45 o 
  -4   2   1     2409.41     3395.07     30.38 o 
  -3   2   1     9548.75    12356.31    102.66 o 
  -2   2   1     1461.03     1933.42     23.08 o 
  -1   2   1      445.36      802.06      7.70 o 
   0   2   1      289.60      433.07      4.38 o 
   1   2   1      453.72      801.83      8.11 o 
   2   2   1     1454.30     2034.71     22.74 o 
   3   2   1     9536.88    12286.75    102.53 o 
   4   2   1     2414.74     3397.86     27.40 o 
   5   2   1     2817.44     3148.17     24.16 o 
   6   2   1      595.46      623.24      5.38 o 
   7   2   1      755.10     1111.13      9.33 o 
   8   2   1     1016.58     1012.08      9.44 o 
   9   2   1      498.38      404.29      4.70 o 
  10   2   1      257.41      177.77      3.36 o 
  11   2   1      865.70     1045.27     12.58 o 
  12   2   1      237.23      292.04      8.07 o 
  13   2   1      426.52      392.21      7.57 o 
  14   2   1       84.60       81.65      2.92 o 
  15   2   1      552.38      512.24      6.71 o 
  16   2   1      173.69      164.49      3.76 o 
  17   2   1       39.55       46.50      2.33 o 
  18   2   1       45.45       36.75      2.25 o 
  19   2   1       41.79       44.42      2.44 o 
  20   2   1       11.02       12.13      1.97 o 
  21   2   1       17.82       25.64      2.88 o 
  22   2   1        7.11        8.81      1.91 o 
  23   2   1       52.25       58.13      3.85 o 
 -22   3   1        4.90        7.61      2.11 o 
 -21   3   1        7.85       13.79      2.10 o 
 -20   3   1       29.30       32.43      2.19 o 
 -19   3   1      125.07      135.81      3.62 o 
 -18   3   1       75.11       91.86      2.98 o 
 -17   3   1       48.72       38.24      2.59 o 
 -16   3   1      180.38      190.72      4.79 o 
 -15   3   1       73.01       54.87      2.78 o 
 -14   3   1       43.16       43.60      2.40 o 
 -13   3   1      208.42      175.74      4.17 o 
 -12   3   1      132.73      155.19      3.83 o 
 -11   3   1      871.82     1017.50     12.21 o 
 -10   3   1     1165.22     1153.53     13.62 o 
  -9   3   1      312.96      412.70      5.79 o 
  -8   3   1      179.93      124.52      5.73 o 
  -7   3   1      255.80      420.33      5.45 o 
  -6   3   1     1320.52     1251.55     13.96 o 
  -5   3   1     3037.21     3361.06     39.02 o 
  -4   3   1      458.06      621.67      7.32 o 
  -3   3   1     3488.71     4010.18     39.05 o 
  -2   3   1    11360.05    13800.73    123.40 o 
  -1   3   1     2839.91     3433.80     33.16 o 
   0   3   1     4609.98     6177.39     55.34 o 
   1   3   1     2789.04     3372.51     30.75 o 
   2   3   1    11270.77    13784.94    130.94 o 
   3   3   1     3492.16     4027.19     36.34 o 
   4   3   1      456.65      646.08      7.98 o 
   5   3   1     3040.09     3395.21     28.93 o 
   6   3   1     1330.33     1244.64     10.20 o 
   7   3   1      249.22      404.35      4.17 o 
   8   3   1      190.48      138.38      3.28 o 
   9   3   1      322.27      423.11      4.90 o 
  10   3   1     1177.85     1161.33      9.85 o 
  11   3   1      860.64      987.72     10.46 o 
  12   3   1      135.61      170.21      3.09 o 
  13   3   1      205.67      166.65      3.18 o 
  14   3   1       47.11       44.12      1.91 o 
  15   3   1       75.77       57.56      2.20 o 
  16   3   1      180.01      178.33      3.97 o 
  17   3   1       49.05       38.57      2.41 o 
  18   3   1       72.80       87.32      4.38 o 
  19   3   1      125.07      132.75      4.09 o 
  20   3   1       29.84       31.15      2.50 o 
  21   3   1        8.75       15.05      2.09 o 
  22   3   1        4.79        6.99      2.42 o 
 -22   4   1       70.75       60.65      3.82 o 
 -21   4   1       28.59       36.89      3.91 o 
 -20   4   1       19.05       16.47      2.95 o 
 -19   4   1       40.25       45.48      3.95 o 
 -18   4   1      122.50      110.51      4.61 o 
 -17   4   1       24.89       23.83      2.31 o 
 -16   4   1      371.74      375.26      7.90 o 
 -15   4   1       39.46       35.96      2.62 o 
 -14   4   1       15.03        6.16      1.55 o 
 -13   4   1      270.29      274.61      8.05 o 
 -12   4   1       30.87       22.10      1.79 o 
 -11   4   1       64.73       95.88      2.57 o 
 -10   4   1      505.25      394.90      5.92 o 
  -9   4   1      246.22      207.01      4.48 o 
  -8   4   1      393.46      356.12      5.13 o 
  -7   4   1      824.52     1079.85     12.51 o 
  -6   4   1     2075.85     2619.27     26.19 o 
  -5   4   1     1431.52     1524.15     13.61 o 
  -4   4   1     1755.15     2331.09     23.33 o 
  -3   4   1     1769.47     2186.65     20.36 o 
  -2   4   1     1935.80     1618.26     16.32 o 
  -1   4   1       46.34      143.79      2.63 o 
   0   4   1      225.95       99.89      2.98 o 
   1   4   1       47.21      145.39      2.13 o 
   2   4   1     1920.65     1601.13     15.17 o 
   3   4   1     1771.39     2152.39     21.51 o 
   4   4   1     1757.06     2347.01     20.38 o 
   5   4   1     1435.57     1556.18     13.85 o 
   6   4   1     2056.37     2628.50     22.90 o 
   7   4   1      825.01     1070.52      9.61 o 
   8   4   1      393.22      363.51      3.79 o 
   9   4   1      247.20      212.11      2.81 o 
  10   4   1      504.15      388.30      4.13 o 
  11   4   1       63.48       88.79      2.20 o 
  12   4   1       31.49       19.84      1.37 o 
  13   4   1      269.40      266.03      4.22 o 
  14   4   1       14.46        8.23      1.38 o 
  15   4   1       39.72       39.37      2.32 o 
  16   4   1      370.40      363.58      8.58 o 
  17   4   1       25.37       24.91      2.16 o 
  18   4   1      120.15      116.43      3.87 o 
  19   4   1       40.18       38.95      2.68 o 
  20   4   1       20.31       20.41      2.24 o 
  21   4   1       28.28       33.09      3.65 o 
  22   4   1       72.22       61.69      3.71 o 
 -21   5   1        0.78        1.92      1.97 o 
 -20   5   1        1.03        2.43      1.93 o 
 -19   5   1        0.49       -1.91      1.99 o 
 -18   5   1       13.68       11.11      2.70 o 
 -17   5   1       18.34        8.07      2.50 o 
 -16   5   1       72.31       60.57      5.61 o 
 -15   5   1       65.86       53.22      3.24 o 
 -14   5   1      165.50      132.62      4.55 o 
 -13   5   1      115.36      131.09      4.43 o 
 -12   5   1      637.07      614.06      8.57 o 
 -11   5   1      252.31      290.35      4.94 o 
 -10   5   1      162.41      127.13      2.68 o 
  -9   5   1      166.76      125.66      3.48 o 
  -8   5   1       19.29       32.83      1.36 o 
  -7   5   1      157.51       94.12      1.71 o 
  -6   5   1      125.72      113.89      2.53 o 
  -5   5   1      937.79      827.84      9.44 o 
  -4   5   1     1954.83     2285.57     21.56 o 
  -3   5   1     1031.74      912.03      9.94 o 
  -2   5   1      799.57      806.20      7.67 o 
  -1   5   1      664.52      950.20      8.85 o 
   0   5   1       53.81       13.61      0.92 o 
   1   5   1      663.31      961.75     10.37 o 
   2   5   1      808.75      813.38      9.00 o 
   3   5   1     1029.21      915.81      9.30 o 
   4   5   1     1946.67     2286.31     22.97 o 
   5   5   1      936.46      779.22      9.24 o 
   6   5   1      121.55      114.09      2.10 o 
   7   5   1      155.66       97.20      1.96 o 
   8   5   1       23.20       37.88      1.27 o 
   9   5   1      161.49      126.29      2.41 o 
  10   5   1      158.80      122.45      2.38 o 
  11   5   1      253.69      283.45      4.27 o 
  12   5   1      636.82      613.18      8.67 o 
  13   5   1      117.29      129.25      3.52 o 
  14   5   1      169.91      131.14      3.63 o 
  15   5   1       64.82       53.29      2.63 o 
  16   5   1       72.67       60.59      2.86 o 
  17   5   1       18.04       15.28      2.14 o 
  18   5   1       15.12       12.89      1.95 o 
  19   5   1        0.46        1.44      1.70 o 
  20   5   1        0.85        3.54      1.89 o 
  21   5   1        1.00        2.94      2.18 o 
 -20   6   1       26.94       28.21      3.01 o 
 -19   6   1       18.07       19.03      2.51 o 
 -18   6   1        4.50        7.06      1.98 o 
 -17   6   1        6.41        9.24      1.96 o 
 -16   6   1        6.77        7.09      2.35 o 
 -15   6   1       11.24       19.67      2.86 o 
 -14   6   1      245.88      185.53      5.46 o 
 -13   6   1      187.88      195.48      5.54 o 
 -12   6   1       56.51       60.14      2.78 o 
 -11   6   1       93.05       97.33      3.30 o 
 -10   6   1       44.40       50.24      2.49 o 
  -9   6   1      175.99      182.46      4.15 o 
  -8   6   1      177.73      143.55      3.16 o 
  -7   6   1      353.69      354.30      6.41 o 
  -6   6   1      107.59      139.29      3.08 o 
  -5   6   1     1412.02     1583.33     17.03 o 
  -4   6   1      863.72      827.02      8.15 o 
  -3   6   1     1456.48     1503.37     13.55 o 
  -2   6   1      696.22      616.45      6.20 o 
  -1   6   1      483.06      503.28      5.66 o 
   0   6   1       19.19        9.44      0.93 o 
   1   6   1      473.74      501.81      6.26 o 
   2   6   1      692.49      610.81      7.37 o 
   3   6   1     1425.43     1468.07     15.77 o 
   4   6   1      864.60      849.25     14.50 o 
   5   6   1     1404.01     1602.28     18.22 o 
   6   6   1      106.87      140.11      2.85 o 
   7   6   1      362.89      368.94      4.50 o 
   8   6   1      178.46      143.18      2.59 o 
   9   6   1      178.19      183.05      3.03 o 
  10   6   1       43.72       53.39      1.86 o 
  11   6   1       93.34       90.02      2.62 o 
  12   6   1       56.96       61.77      2.33 o 
  13   6   1      191.97      198.56      4.47 o 
  14   6   1      246.22      186.29      4.40 o 
  15   6   1       12.11       20.97      2.19 o 
  16   6   1        6.66        8.39      1.84 o 
  17   6   1        6.13        7.28      1.87 o 
  18   6   1        4.58        6.61      2.19 o 
  19   6   1       18.36       23.75      2.62 o 
  20   6   1       27.13       32.92      3.51 o 
 -19   7   1       28.84       24.21      2.79 o 
 -18   7   1        4.56        3.48      1.93 o 
 -17   7   1       35.81       38.85      2.96 o 
 -16   7   1       15.81       13.20      2.10 o 
 -15   7   1       18.43       17.21      2.19 o 
 -14   7   1        7.65        3.06      1.69 o 
 -13   7   1        2.99        3.47      1.59 o 
 -12   7   1       39.26       35.64      2.16 o 
 -11   7   1      131.07       89.58      2.96 o 
 -10   7   1        5.89       11.41      1.34 o 
  -9   7   1       74.86       63.78      2.23 o 
  -8   7   1      316.18      329.10      5.06 o 
  -7   7   1       66.13       80.81      2.22 o 
  -6   7   1      441.79      447.32      6.13 o 
  -5   7   1      572.18      580.17      7.18 o 
  -4   7   1      210.39      180.62      3.15 o 
  -3   7   1       45.23       46.51      2.25 o 
  -2   7   1      437.74      426.54      9.55 o 
  -1   7   1      435.70      385.98      6.13 o 
   0   7   1       20.81       40.81      1.88 o 
   1   7   1      424.48      381.23      5.32 o 
   2   7   1      439.26      443.74      5.89 o 
   3   7   1       45.99       43.63      1.90 o 
   4   7   1      204.45      178.60      3.37 o 
   5   7   1      568.72      582.37      8.06 o 
   6   7   1      444.94      454.54      6.69 o 
   7   7   1       64.74       78.34      2.54 o 
   8   7   1      316.36      326.61      5.08 o 
   9   7   1       75.77       62.48      2.06 o 
  10   7   1        5.40       11.68      1.24 o 
  11   7   1      129.86       89.54      2.94 o 
  12   7   1       40.00       36.24      2.18 o 
  13   7   1        2.99        2.77      1.54 o 
  14   7   1        7.75        9.95      1.87 o 
  15   7   1       17.39       19.40      2.18 o 
  16   7   1       16.18       13.28      2.08 o 
  17   7   1       35.04       37.34      2.89 o 
  18   7   1        4.59        7.73      2.31 o 
  19   7   1       29.15       23.59      2.70 o 
 -18   8   1        3.78        8.21      2.18 o 
 -17   8   1        4.20        3.67      2.80 o 
 -16   8   1       66.92       54.31      3.40 o 
 -15   8   1       49.86       48.39      3.18 o 
 -14   8   1       25.30       21.29      2.40 o 
 -13   8   1      101.60      102.41      3.92 o 
 -12   8   1      253.70      234.20      5.04 o 
 -11   8   1      114.12      107.49      3.77 o 
 -10   8   1      104.40       94.97      2.84 o 
  -9   8   1       13.31       19.36      1.45 o 
  -8   8   1       27.56       26.99      2.14 o 
  -7   8   1      403.33      378.11      7.06 o 
  -6   8   1      524.07      421.43      7.49 o 
  -5   8   1      201.22      190.74      4.60 o 
  -4   8   1      240.29      199.92      5.64 o 
  -3   8   1       32.91       41.25      2.06 o 
  -2   8   1      168.73      203.66      4.18 o 
  -1   8   1      252.05      254.76      4.77 o 
   0   8   1      119.39      120.19      3.21 o 
   1   8   1      254.44      250.75      4.76 o 
   2   8   1      167.35      198.50      4.19 o 
   3   8   1       33.17       39.57      2.08 o 
   4   8   1      238.73      200.12      5.45 o 
   5   8   1      202.89      198.35      4.21 o 
   6   8   1      521.63      424.80      6.71 o 
   7   8   1      405.00      387.41      5.88 o 
   8   8   1       27.52       30.71      2.96 o 
   9   8   1       13.40       16.94      1.65 o 
  10   8   1       98.37       97.97      3.21 o 
  11   8   1      114.16      102.88      3.62 o 
  12   8   1      258.64      241.78      5.03 o 
  13   8   1      101.67      101.37      3.77 o 
  14   8   1       25.35       22.40      2.29 o 
  15   8   1       50.48       42.92      4.02 o 
  16   8   1       65.16       58.83      3.37 o 
  17   8   1        4.31        3.60      2.03 o 
  18   8   1        4.08        6.60      2.29 o 
 -17   9   1        2.86       11.12      4.03 o 
 -16   9   1        6.73       11.13      3.56 o 
 -15   9   1        6.20       12.49      2.88 o 
 -14   9   1       63.63       66.19      4.80 o 
 -13   9   1       26.29       31.11      3.72 o 
 -12   9   1       83.09       83.52      3.99 o 
 -11   9   1       56.13       46.44      2.92 o 
 -10   9   1       46.25       43.53      3.12 o 
  -9   9   1        2.45        4.32      1.50 o 
  -8   9   1      110.51      104.14      3.65 o 
  -7   9   1       43.94       43.16      2.68 o 
  -6   9   1      427.18      378.97      9.05 o 
  -5   9   1      116.48      112.79      3.80 o 
  -4   9   1      302.84      275.20      5.94 o 
  -3   9   1       51.35       38.64      2.50 o 
  -2   9   1       86.19       65.18      3.40 o 
  -1   9   1      189.08      150.58      4.21 o 
   0   9   1       55.20       64.11      3.52 o 
   1   9   1      185.58      159.57      3.87 o 
   2   9   1       81.64       65.84      3.02 o 
   3   9   1       50.31       35.91      2.17 o 
   4   9   1      296.39      271.67      5.31 o 
   5   9   1      114.49      113.46      3.40 o 
   6   9   1      431.41      389.66      6.65 o 
   7   9   1       42.11       40.33      2.56 o 
   8   9   1      112.24      104.79      3.66 o 
   9   9   1        2.17        3.30      1.42 o 
  10   9   1       46.05       41.34      3.52 o 
  11   9   1       57.48       51.62      3.81 o 
  12   9   1       84.45       87.90      4.75 o 
  13   9   1       26.97       31.40      3.41 o 
  14   9   1       63.30       71.49      3.97 o 
  15   9   1        5.97        7.49      3.23 o 
  16   9   1        6.86       11.42      2.45 o 
  17   9   1        3.13        7.70      3.04 o 
 -15  10   1       20.78       20.19      3.25 o 
 -14  10   1        9.01        7.57      2.32 o 
 -13  10   1       21.23       26.41      3.62 o 
 -12  10   1       14.07       15.26      2.33 o 
 -11  10   1        4.55        5.88      2.02 o 
 -10  10   1       44.07       45.16      5.17 o 
  -9  10   1      240.38      238.31      6.32 o 
  -8  10   1       77.52       82.25      3.59 o 
  -7  10   1        4.27       10.03      2.04 o 
  -6  10   1        8.54        9.70      1.80 o 
  -5  10   1      182.50      173.44      4.84 o 
  -4  10   1       43.57       48.88      2.90 o 
  -3  10   1       13.81       13.41      2.04 o 
  -2  10   1       20.82       19.34      2.19 o 
  -1  10   1       20.32       17.66      2.09 o 
   0  10   1        3.92        8.96      1.82 o 
   1  10   1       21.21       15.46      1.97 o 
   2  10   1       20.91       20.95      1.94 o 
   3  10   1       13.20       20.46      1.91 o 
   4  10   1       43.49       51.51      2.92 o 
   5  10   1      180.74      176.20      5.38 o 
   6  10   1        8.47        8.45      1.74 o 
   7  10   1        3.93        5.51      1.66 o 
   8  10   1       77.78       83.17      4.90 o 
   9  10   1      240.48      230.74      6.18 o 
  10  10   1       44.24       51.22      3.50 o 
  11  10   1        4.65        4.44      2.55 o 
  12  10   1       14.03       14.11      2.39 o 
  13  10   1       21.65       19.08      4.18 o 
  14  10   1        9.03        8.67      5.16 o 
  15  10   1       20.67       20.66      5.93 o 
 -13  11   1       11.13       17.69      4.46 o 
 -12  11   1       19.83       21.50      3.34 o 
 -11  11   1       13.63       18.46      2.67 o 
 -10  11   1       73.25       67.66      4.11 o 
  -9  11   1       13.24       20.37      4.81 o 
  -8  11   1      133.00      136.22      4.55 o 
  -7  11   1       43.44       39.38      2.96 o 
  -6  11   1       16.08       20.51      2.40 o 
  -5  11   1       32.68       28.96      2.60 o 
  -4  11   1       34.80       35.78      3.07 o 
  -3  11   1        1.28        2.81      1.59 o 
  -2  11   1       12.85       13.82      2.02 o 
  -1  11   1       19.61       28.13      2.49 o 
   0  11   1        1.13        2.50      1.50 o 
   1  11   1       19.83       25.57      3.30 o 
   2  11   1       12.49       12.30      2.60 o 
   3  11   1        1.37        0.72      1.71 o 
   4  11   1       34.93       31.84      3.98 o 
   5  11   1       32.67       25.52      2.88 o 
   6  11   1       15.75       22.47      2.83 o 
   7  11   1       43.45       46.38      3.02 o 
   8  11   1      132.78      132.84      4.93 o 
   9  11   1       13.85       22.68      2.44 o 
  10  11   1       73.64       69.79      5.97 o 
  11  11   1       14.33       15.67      2.86 o 
  12  11   1       19.46       23.83      2.96 o 
  13  11   1       11.16       11.37      2.98 o 
 -10  12   1       51.29       47.33      4.39 o 
  -9  12   1        2.47        5.79      2.47 o 
  -8  12   1       18.02       16.97      2.37 o 
  -7  12   1       65.05       60.58      3.61 o 
  -6  12   1       92.49       85.34      4.04 o 
  -5  12   1       21.19       25.75      3.26 o 
  -4  12   1       17.44       29.47      4.56 o 
  -3  12   1       31.56       37.13      2.90 o 
  -2  12   1       43.32       41.32      3.51 o 
  -1  12   1       30.17       23.65      2.94 o 
   0  12   1        3.01        4.47      2.19 o 
   1  12   1       29.75       29.60      3.16 o 
   2  12   1       43.10       31.79      3.28 o 
   3  12   1       31.22       29.50      3.15 o 
   4  12   1       18.12       18.18      2.77 o 
   5  12   1       21.32       24.46      3.03 o 
   6  12   1       89.81       75.75      4.44 o 
   7  12   1       65.30       58.47      4.04 o 
   8  12   1       17.96       17.45      2.71 o 
   9  12   1        2.42        6.97      2.77 o 
  10  12   1       52.98       56.34      7.60 o 
  -5  13   1       11.51        9.80      2.46 o 
  -4  13   1        0.10        3.46      2.18 o 
  -3  13   1       18.19       15.37      3.45 o 
  -2  13   1       11.03        9.46      2.41 o 
  -1  13   1        1.30        1.34      2.15 o 
   0  13   1        0.01       -1.49      2.01 o 
   1  13   1        1.28        3.83      2.16 o 
   2  13   1       10.38        7.20      2.39 o 
   3  13   1       18.23       18.94      2.88 o 
   4  13   1        0.06        2.00      3.05 o 
   5  13   1       11.06       10.84      2.56 o 
   0   0   2     2829.46     1666.11     21.53 o 
   1   0   2     2360.38     3078.85     29.61 o 
   2   0   2     3578.94     5462.84     48.94 o 
   3   0   2     1466.97     1529.50     14.12 o 
   4   0   2     1801.06     1941.70     17.84 o 
   5   0   2       28.03       29.93      0.85 o 
   6   0   2      358.41      302.42      3.30 o 
   7   0   2      488.79      499.05      5.02 o 
   8   0   2       79.65       73.73      2.27 o 
   9   0   2      738.34      971.46      9.79 o 
  10   0   2       13.92        2.32      0.61 o 
  11   0   2      107.60       76.43      2.12 o 
  12   0   2      170.41      109.63      2.63 o 
  13   0   2        5.77        6.11      1.11 o 
  14   0   2       88.34       82.03      2.49 o 
  15   0   2       19.14       31.81      1.87 o 
  16   0   2      261.42      257.65      4.76 o 
  17   0   2       35.42       55.34      3.88 o 
  18   0   2       10.42        6.15      1.37 o 
  19   0   2       75.73       78.15      2.96 o 
  20   0   2       29.19       34.92      2.26 o 
  21   0   2       44.10       58.67      2.82 o 
  22   0   2        2.75        7.89      2.06 o 
  23   0   2       23.44       25.00      2.60 o 
 -23   1   2        7.76       13.29      1.91 o 
 -22   1   2        8.96       13.28      1.75 o 
 -21   1   2       12.96       16.38      1.87 o 
 -20   1   2       58.97       53.53      2.61 o 
 -19   1   2        8.58       10.36      1.52 o 
 -18   1   2      113.40      102.76      3.11 o 
 -17   1   2        4.64        2.51      1.22 o 
 -16   1   2      211.12      211.89      5.29 o 
 -15   1   2      161.75      198.82      5.35 o 
 -14   1   2      269.86      229.10      4.15 o 
 -13   1   2      442.44      485.94      8.39 o 
 -12   1   2      108.24      106.82      2.57 o 
 -11   1   2      358.47      402.44      5.50 o 
 -10   1   2      211.93      180.26      2.59 o 
  -9   1   2     1005.04     1281.48     11.80 o 
  -8   1   2     1663.58     1548.10     13.73 o 
  -7   1   2      498.75      398.78      7.31 o 
  -6   1   2     1391.09     1741.12     15.18 o 
  -5   1   2     1814.20     2577.53     23.35 o 
  -4   1   2     1534.34     1527.40     22.77 o 
  -3   1   2     1201.42     2079.94     25.52 o 
  -2   1   2      816.34     1338.07     13.04 o 
  -1   1   2     2254.85     2973.59     28.53 o 
   0   1   2    10517.13    10008.00     89.19 o 
   1   1   2     2262.21     2956.62     26.83 o 
   2   1   2      783.49     1292.68     11.46 o 
   3   1   2     1193.51     2056.28     19.57 o 
   4   1   2     1539.81     1546.48     19.32 o 
   5   1   2     1777.81     2522.81     21.83 o 
   6   1   2     1377.30     1719.86     15.16 o 
   7   1   2      514.66      406.10      7.48 o 
   8   1   2     1634.47     1511.52     14.59 o 
   9   1   2     1022.85     1285.75     11.75 o 
  10   1   2      214.85      187.08      2.88 o 
  11   1   2      363.63      412.56      5.56 o 
  12   1   2      107.05       94.45      2.71 o 
  13   1   2      449.01      495.80      6.67 o 
  14   1   2      274.51      235.41      4.23 o 
  15   1   2      156.37      186.10      4.52 o 
  16   1   2      208.07      208.77      4.24 o 
  17   1   2        5.57        3.03      1.28 o 
  18   1   2      112.21      100.02      3.14 o 
  19   1   2        8.90       12.14      1.64 o 
  20   1   2       59.57       53.14      2.87 o 
  21   1   2       12.85       13.03      1.99 o 
  22   1   2        8.57        9.12      2.35 o 
  23   1   2        8.26       10.31      2.11 o 
 -22   2   2       11.34       11.10      1.67 o 
 -21   2   2       19.30       22.81      2.02 o 
 -20   2   2       19.34       25.01      2.03 o 
 -19   2   2       74.70       71.73      3.98 o 
 -18   2   2       25.86       29.83      2.17 o 
 -17   2   2      299.13      253.04      5.47 o 
 -16   2   2       32.63       22.18      1.78 o 
 -15   2   2       10.59       11.56      1.43 o 
 -14   2   2      781.85      757.38      9.38 o 
 -13   2   2      451.43      444.62      7.63 o 
 -12   2   2      395.11      360.95      5.38 o 
 -11   2   2       27.30       37.60      1.25 o 
 -10   2   2      309.71      317.72      3.84 o 
  -9   2   2      344.68      451.49      4.85 o 
  -8   2   2      484.18      552.08      5.68 o 
  -7   2   2     1097.97     1381.52     12.43 o 
  -6   2   2      523.69      548.99      5.73 o 
  -5   2   2     1449.19     1018.91     10.99 o 
  -4   2   2     1934.66     2294.82     22.51 o 
  -3   2   2     2024.72     2473.74     24.11 o 
  -2   2   2     3268.08     3737.91     33.76 o 
  -1   2   2      983.03     1110.83     10.49 o 
   0   2   2      319.12      907.00     15.83 o 
   1   2   2      979.05     1118.11     11.23 o 
   2   2   2     3258.00     3750.88     36.07 o 
   3   2   2     2013.24     2460.55     22.51 o 
   4   2   2     1952.84     2302.82     19.97 o 
   5   2   2     1436.95      993.86     12.43 o 
   6   2   2      521.13      547.05      5.18 o 
   7   2   2     1092.95     1377.61     12.44 o 
   8   2   2      496.48      558.06      5.66 o 
   9   2   2      335.29      435.29      4.99 o 
  10   2   2      308.42      316.05      3.79 o 
  11   2   2       26.91       38.27      1.65 o 
  12   2   2      392.83      356.35      5.65 o 
  13   2   2      444.44      447.79      6.25 o 
  14   2   2      790.81      756.35      9.45 o 
  15   2   2        9.40       11.43      1.43 o 
  16   2   2       32.72       24.16      1.82 o 
  17   2   2      298.85      245.97      5.16 o 
  18   2   2       24.97       29.12      2.24 o 
  19   2   2       77.41       66.60      3.81 o 
  20   2   2       19.65       26.08      2.31 o 
  21   2   2       18.75       19.03      2.15 o 
  22   2   2       11.39       10.22      3.06 o 
 -22   3   2       12.17       15.54      2.64 o 
 -21   3   2        8.65       10.01      2.07 o 
 -20   3   2        2.52        3.41      1.76 o 
 -19   3   2       21.47       26.40      1.97 o 
 -18   3   2        2.58        1.49      1.17 o 
 -17   3   2       16.35       19.35      1.74 o 
 -16   3   2      115.96      105.24      3.03 o 
 -15   3   2       96.58       98.68      2.82 o 
 -14   3   2       93.78       86.42      2.69 o 
 -13   3   2      267.54      243.35      4.21 o 
 -12   3   2      161.84      177.88      3.38 o 
 -11   3   2       77.63       70.70      1.73 o 
 -10   3   2      143.18      131.57      2.64 o 
  -9   3   2      136.19      131.85      2.81 o 
  -8   3   2      247.13      379.82      4.53 o 
  -7   3   2     1668.54     2059.44     19.09 o 
  -6   3   2      753.75      433.29      6.28 o 
  -5   3   2     1188.48     1347.62     14.90 o 
  -4   3   2      637.59      994.68     13.71 o 
  -3   3   2      939.37     1051.17     10.82 o 
  -2   3   2      383.19      313.59      5.55 o 
  -1   3   2       78.93      107.27      1.56 o 
   0   3   2        8.72       27.20      2.09 o 
   1   3   2       76.21      107.79      1.83 o 
   2   3   2      393.91      323.38      3.91 o 
   3   3   2      927.32     1048.93     10.20 o 
   4   3   2      618.54      958.22      8.88 o 
   5   3   2     1194.94     1345.91     11.53 o 
   6   3   2      743.70      423.59      4.31 o 
   7   3   2     1665.19     2045.84     17.23 o 
   8   3   2      259.14      391.55      4.35 o 
   9   3   2      130.31      127.12      2.15 o 
  10   3   2      138.18      126.29      2.70 o 
  11   3   2       76.47       71.37      2.55 o 
  12   3   2      156.21      173.06      3.39 o 
  13   3   2      272.30      245.53      4.29 o 
  14   3   2       90.82       89.20      2.68 o 
  15   3   2      101.27       97.80      3.24 o 
  16   3   2      118.40      108.63      3.42 o 
  17   3   2       15.42       18.81      1.94 o 
  18   3   2        2.30       -0.04      1.37 o 
  19   3   2       20.86       20.78      2.13 o 
  20   3   2        2.17        1.93      1.57 o 
  21   3   2        8.61        7.73      2.10 o 
  22   3   2       12.27       13.31      2.34 o 
 -22   4   2       46.03       53.26      7.28 o 
 -21   4   2       26.21       34.63      3.88 o 
 -20   4   2       42.34       51.87      3.81 o 
 -19   4   2       67.41       66.56      3.97 o 
 -18   4   2        0.10        0.61      1.56 o 
 -17   4   2       25.00       33.14      2.57 o 
 -16   4   2      163.83      180.77      4.80 o 
 -15   4   2       26.64       21.13      2.09 o 
 -14   4   2      209.25      207.75      3.97 o 
 -13   4   2       77.43       73.62      2.51 o 
 -12   4   2       42.66       42.85      1.79 o 
 -11   4   2      223.83      183.72      2.90 o 
 -10   4   2      898.10     1032.44     10.98 o 
  -9   4   2      159.67      129.48      2.49 o 
  -8   4   2      201.79      192.10      3.03 o 
  -7   4   2      413.78      518.80      6.71 o 
  -6   4   2      342.45      273.36      4.02 o 
  -5   4   2      287.14      287.31      7.22 o 
  -4   4   2      653.96      649.31      7.43 o 
  -3   4   2     1221.36     1323.73     12.90 o 
  -2   4   2      313.87      370.01      4.26 o 
  -1   4   2      745.24      976.35     10.36 o 
   0   4   2     1711.51     2418.87     22.34 o 
   1   4   2      742.53      974.59      9.60 o 
   2   4   2      307.05      364.20      4.51 o 
   3   4   2     1221.85     1338.53     13.70 o 
   4   4   2      631.05      644.42      7.33 o 
   5   4   2      285.11      295.48      5.33 o 
   6   4   2      342.03      260.54      3.30 o 
   7   4   2      409.32      518.45      5.00 o 
   8   4   2      200.63      188.15      2.48 o 
   9   4   2      157.68      122.28      2.20 o 
  10   4   2      904.85      987.11     17.70 o 
  11   4   2      226.85      187.77      3.49 o 
  12   4   2       47.35       41.08      2.05 o 
  13   4   2       76.91       68.46      2.64 o 
  14   4   2      205.82      199.93      4.39 o 
  15   4   2       25.42       19.01      1.86 o 
  16   4   2      163.14      178.96      4.35 o 
  17   4   2       25.07       30.38      2.27 o 
  18   4   2        0.18        0.79      1.38 o 
  19   4   2       67.59       62.91      3.11 o 
  20   4   2       42.05       51.17      3.39 o 
  21   4   2       27.17       26.88      2.98 o 
 -21   5   2       10.78       13.81      3.21 o 
 -20   5   2       18.95       16.21      3.15 o 
 -19   5   2        4.57        5.35      2.47 o 
 -18   5   2       96.34       91.65      4.44 o 
 -17   5   2      125.15      129.92      4.87 o 
 -16   5   2       48.11       38.50      3.04 o 
 -15   5   2       64.76       67.70      3.67 o 
 -14   5   2        2.23        0.38      1.59 o 
 -13   5   2      726.13      676.95     10.49 o 
 -12   5   2       23.94       14.25      1.46 o 
 -11   5   2      166.35      154.73      3.48 o 
 -10   5   2      187.87      151.81      5.17 o 
  -9   5   2      545.35      520.65     10.35 o 
  -8   5   2      155.88      182.15      6.02 o 
  -7   5   2       94.26      103.12      2.48 o 
  -6   5   2      569.14      610.54      6.64 o 
  -5   5   2      390.14      457.69      6.28 o 
  -4   5   2      361.04      367.25      4.47 o 
  -3   5   2      134.88      191.83      2.84 o 
  -2   5   2       39.50       64.05      1.68 o 
  -1   5   2      116.38       59.35      1.63 o 
   0   5   2        0.04        0.21      0.62 o 
   1   5   2      113.00       57.18      1.56 o 
   2   5   2       43.38       71.27      2.02 o 
   3   5   2      138.84      186.26      3.44 o 
   4   5   2      355.25      364.51      4.80 o 
   5   5   2      375.81      446.22      6.45 o 
   6   5   2      571.32      627.43      6.95 o 
   7   5   2       92.47       94.99      2.01 o 
   8   5   2      147.38      167.39      2.73 o 
   9   5   2      553.89      535.62      5.67 o 
  10   5   2      192.53      158.50      4.03 o 
  11   5   2      160.66      143.66      3.80 o 
  12   5   2       23.17       10.06      1.51 o 
  13   5   2      732.19      668.33      9.48 o 
  14   5   2        1.56        1.13      1.30 o 
  15   5   2       66.21       73.80      2.95 o 
  16   5   2       48.12       36.05      2.38 o 
  17   5   2      121.51      124.69      3.81 o 
  18   5   2       96.79       86.54      3.43 o 
  19   5   2        4.83        3.08      1.96 o 
  20   5   2       19.46       12.22      2.45 o 
  21   5   2       11.04        8.57      2.27 o 
 -20   6   2       36.78       39.96      6.79 o 
 -19   6   2        7.45        7.15      2.65 o 
 -18   6   2        0.23        0.83      2.13 o 
 -17   6   2       11.14       15.57      3.00 o 
 -16   6   2       20.87       19.99      2.60 o 
 -15   6   2       28.58       27.16      2.76 o 
 -14   6   2        0.64        2.33      1.74 o 
 -13   6   2      148.39      150.70      4.90 o 
 -12   6   2       49.62       46.72      2.59 o 
 -11   6   2      357.96      356.08      7.48 o 
 -10   6   2       94.77       92.38      3.51 o 
  -9   6   2       84.26       85.67      4.52 o 
  -8   6   2       21.89       22.49      1.72 o 
  -7   6   2      194.31      177.05      4.57 o 
  -6   6   2      112.34      124.11      2.84 o 
  -5   6   2       57.52       43.22      1.46 o 
  -4   6   2      154.59      148.91      2.72 o 
  -3   6   2       19.93       44.91      1.57 o 
  -2   6   2       29.91       24.16      1.22 o 
  -1   6   2      190.50      216.83      3.61 o 
   0   6   2      266.85      261.00      3.93 o 
   1   6   2      193.59      217.32      5.21 o 
   2   6   2       27.76       24.43      1.14 o 
   3   6   2       15.73       36.08      2.47 o 
   4   6   2      151.27      153.10      2.83 o 
   5   6   2       57.84       47.05      1.69 o 
   6   6   2      113.66      124.48      3.17 o 
   7   6   2      186.29      171.39      3.02 o 
   8   6   2       23.66       23.28      1.43 o 
   9   6   2       90.41       90.16      3.13 o 
  10   6   2       94.05       93.84      2.22 o 
  11   6   2      357.63      353.50      5.46 o 
  12   6   2       51.05       47.92      3.30 o 
  13   6   2      142.40      143.81      3.77 o 
  14   6   2        0.85        2.83      1.30 o 
  15   6   2       30.57       28.21      2.35 o 
  16   6   2       21.02       22.29      2.08 o 
  17   6   2       11.87       16.50      3.26 o 
  18   6   2        0.22       -1.69      1.69 o 
  19   6   2        7.36        5.51      2.15 o 
  20   6   2       36.28       32.21      3.45 o 
 -19   7   2       16.38       23.65      2.82 o 
 -18   7   2        9.09        9.89      3.00 o 
 -17   7   2       16.53       12.07      2.92 o 
 -16   7   2       37.26       39.71      3.82 o 
 -15   7   2       30.87       51.59      4.13 o 
 -14   7   2       91.35      100.78      5.15 o 
 -13   7   2       17.37       17.28      2.36 o 
 -12   7   2      144.33      111.31      3.68 o 
 -11   7   2      419.87      390.64      8.33 o 
 -10   7   2      110.80      106.23      3.97 o 
  -9   7   2      276.08      260.41      5.44 o 
  -8   7   2       36.25       30.88      1.90 o 
  -7   7   2      311.42      299.72      5.28 o 
  -6   7   2      141.05      150.42      3.53 o 
  -5   7   2       59.26       60.85      2.56 o 
  -4   7   2       39.10       36.96      2.09 o 
  -3   7   2      112.31      116.30      3.31 o 
  -2   7   2       62.17       65.24      3.29 o 
  -1   7   2      453.37      407.51     10.12 o 
   0   7   2      128.45       91.66      2.48 o 
   1   7   2      459.05      404.81     11.14 o 
   2   7   2       60.04       66.56      2.06 o 
   3   7   2      110.77      125.03      2.76 o 
   4   7   2       36.76       39.91      1.75 o 
   5   7   2       58.48       61.66      1.91 o 
   6   7   2      137.23      153.14      3.14 o 
   7   7   2      308.96      294.96      4.70 o 
   8   7   2       36.72       29.59      1.68 o 
   9   7   2      272.86      255.23      4.39 o 
  10   7   2      109.45      106.76      2.64 o 
  11   7   2      428.38      416.61      6.20 o 
  12   7   2      141.60      107.69      3.21 o 
  13   7   2       17.62       12.28      1.87 o 
  14   7   2       93.70       97.07      3.71 o 
  15   7   2       29.21       46.44      2.87 o 
  16   7   2       36.44       38.30      3.23 o 
  17   7   2       17.28        9.52      4.07 o 
  18   7   2        8.96       10.89      2.93 o 
  19   7   2       16.26       18.76      3.51 o 
 -18   8   2       31.24       29.47      3.00 o 
 -17   8   2        8.03        7.90      2.11 o 
 -16   8   2       30.02       36.31      3.01 o 
 -15   8   2       39.69       32.87      2.83 o 
 -14   8   2      109.06      107.60      4.13 o 
 -13   8   2       70.85       70.33      3.37 o 
 -12   8   2        9.81       10.02      1.97 o 
 -11   8   2        1.54        1.88      2.21 o 
 -10   8   2      244.43      252.83      6.14 o 
  -9   8   2        7.57        5.62      1.45 o 
  -8   8   2       45.31       48.20      2.38 o 
  -7   8   2      172.97      165.46      4.31 o 
  -6   8   2       88.68       97.34      3.34 o 
  -5   8   2       78.96       88.79      3.17 o 
  -4   8   2      100.26       93.17      3.23 o 
  -3   8   2       58.02       37.61      2.26 o 
  -2   8   2        6.23        4.74      1.35 o 
  -1   8   2       42.36       49.71      2.49 o 
   0   8   2       76.87       71.50      2.55 o 
   1   8   2       40.83       51.56      2.25 o 
   2   8   2        6.65        7.16      1.29 o 
   3   8   2       58.38       37.51      2.03 o 
   4   8   2       97.20       90.25      2.89 o 
   5   8   2       76.53       83.09      2.54 o 
   6   8   2       82.45       90.62      3.05 o 
   7   8   2      171.67      158.42      3.54 o 
   8   8   2       44.87       48.25      2.32 o 
   9   8   2        7.24        6.63      1.39 o 
  10   8   2      251.19      257.81      7.38 o 
  11   8   2        1.33        0.82      1.22 o 
  12   8   2       11.07       10.47      1.76 o 
  13   8   2       70.94       71.41      4.01 o 
  14   8   2      107.82      110.06      4.46 o 
  15   8   2       39.71       25.68      3.49 o 
  16   8   2       30.46       29.38      3.77 o 
  17   8   2        7.90        7.92      2.82 o 
  18   8   2       30.62       22.60      3.99 o 
 -16   9   2        5.91       10.17      3.06 o 
 -15   9   2        7.51        6.78      2.84 o 
 -14   9   2        9.04       12.07      3.10 o 
 -13   9   2        3.52        3.05      2.43 o 
 -12   9   2       13.39       21.28      2.25 o 
 -11   9   2       21.02       17.97      3.09 o 
 -10   9   2       54.30       52.44      3.00 o 
  -9   9   2       32.60       34.10      2.46 o 
  -8   9   2      125.10      104.02      3.68 o 
  -7   9   2       15.14       15.84      1.98 o 
  -6   9   2      338.04      311.26      6.48 o 
  -5   9   2       83.95       98.72      3.59 o 
  -4   9   2       97.83       96.68      3.54 o 
  -3   9   2       16.38       29.59      2.29 o 
  -2   9   2      291.50      237.00      5.43 o 
  -1   9   2       11.07       13.56      1.86 o 
   0   9   2      174.81      189.82      4.79 o 
   1   9   2       12.25       12.95      1.80 o 
   2   9   2      294.54      239.62      4.91 o 
   3   9   2       15.64       24.59      1.93 o 
   4   9   2       96.42       99.49      3.16 o 
   5   9   2       82.68      100.60      3.23 o 
   6   9   2      335.53      308.99      5.83 o 
   7   9   2       16.19       16.40      1.79 o 
   8   9   2      124.05      109.63      3.99 o 
   9   9   2       31.74       34.31      2.51 o 
  10   9   2       55.32       49.31      3.74 o 
  11   9   2       21.87       14.31      2.56 o 
  12   9   2       14.15       20.58      2.41 o 
  13   9   2        3.86        4.86      2.33 o 
  14   9   2        8.25       11.43      2.88 o 
  15   9   2        7.28        7.60      2.65 o 
  16   9   2        5.73        4.34      2.71 o 
 -15  10   2       23.87       29.95      3.73 o 
 -14  10   2        9.09        2.94      2.73 o 
 -13  10   2        1.36        0.34      2.53 o 
 -12  10   2        8.72       17.73      2.79 o 
 -11  10   2        5.33        8.33      2.48 o 
 -10  10   2       46.92       49.72      3.48 o 
  -9  10   2       32.51       29.97      2.60 o 
  -8  10   2      154.54      150.73      4.58 o 
  -7  10   2      245.20      229.12      5.69 o 
  -6  10   2       42.87       35.52      3.51 o 
  -5  10   2        0.15       -0.95      1.39 o 
  -4  10   2       11.09        3.97      1.65 o 
  -3  10   2      198.15      196.52      5.14 o 
  -2  10   2       34.67       30.82      2.54 o 
  -1  10   2      113.06      109.04      3.88 o 
   0  10   2       91.11      118.59      4.00 o 
   1  10   2      113.12      108.14      3.89 o 
   2  10   2       34.18       30.46      2.47 o 
   3  10   2      196.66      185.91      5.01 o 
   4  10   2       10.56        4.98      1.65 o 
   5  10   2        0.13        2.44      1.37 o 
   6  10   2       43.20       38.66      3.13 o 
   7  10   2      243.65      227.09      5.64 o 
   8  10   2      154.36      150.60      4.56 o 
   9  10   2       33.85       27.94      2.48 o 
  10  10   2       46.82       52.15      3.50 o 
  11  10   2        5.36        7.22      2.95 o 
  12  10   2        9.02       11.41      2.45 o 
  13  10   2        1.03       -1.02      4.31 o 
  14  10   2        8.91       10.06      7.64 o 
  15  10   2       24.19       30.73      4.64 o 
 -12  11   2       12.14       15.15      2.76 o 
 -11  11   2       11.91       14.18      2.93 o 
 -10  11   2       29.62       41.27      4.00 o 
  -9  11   2       36.33       37.47      3.59 o 
  -8  11   2       11.47       10.01      2.00 o 
  -7  11   2       26.03       24.16      2.51 o 
  -6  11   2       15.99       11.17      2.35 o 
  -5  11   2       35.63       47.09      3.10 o 
  -4  11   2       22.79       27.27      2.63 o 
  -3  11   2       19.91       31.88      2.69 o 
  -2  11   2       68.81       66.77      3.69 o 
  -1  11   2       25.72       20.56      2.30 o 
   0  11   2       17.55       20.74      2.33 o 
   1  11   2       26.79       21.30      2.33 o 
   2  11   2       70.43       65.88      3.39 o 
   3  11   2       19.91       30.20      2.60 o 
   4  11   2       21.69       23.21      2.80 o 
   5  11   2       34.07       41.93      3.34 o 
   6  11   2       15.70       10.20      2.30 o 
   7  11   2       25.40       19.13      2.66 o 
   8  11   2       10.70       10.13      2.25 o 
   9  11   2       37.23       33.66      2.95 o 
  10  11   2       30.27       38.59      3.29 o 
  11  11   2       12.10       18.43      2.60 o 
  12  11   2       12.49       15.89      3.00 o 
  -9  12   2       43.82       49.28      4.34 o 
  -8  12   2        4.36        6.57      2.15 o 
  -7  12   2       42.12       49.28      3.37 o 
  -6  12   2        3.99        7.16      2.03 o 
  -5  12   2       13.03       19.22      2.48 o 
  -4  12   2        9.65       12.68      2.17 o 
  -3  12   2       55.14       51.94      3.35 o 
  -2  12   2        7.37        9.85      2.02 o 
  -1  12   2        4.88       13.27      2.49 o 
   0  12   2       29.33       33.02      3.20 o 
   1  12   2        5.13        4.97      2.15 o 
   2  12   2        7.12        7.97      2.30 o 
   3  12   2       55.36       52.57      3.81 o 
   4  12   2        9.16        4.85      2.20 o 
   5  12   2       12.62       14.34      2.58 o 
   6  12   2        4.36        4.95      2.19 o 
   7  12   2       41.90       45.46      3.72 o 
   8  12   2        4.38        2.54      4.15 o 
   9  12   2       44.24       45.08      4.43 o 
  -4  13   2       30.91       32.34      2.92 o 
  -3  13   2        4.50        5.22      2.10 o 
  -2  13   2       18.95       22.56      3.02 o 
  -1  13   2       10.33        8.55      2.48 o 
   0  13   2        0.50       -1.92      1.92 o 
   1  13   2       10.55        9.83      2.57 o 
   2  13   2       18.89       26.13      3.16 o 
   3  13   2        4.58        2.82      2.07 o 
   4  13   2       31.08       32.97      3.79 o 
   0   0   3     1392.58     1907.02     24.79 o 
   1   0   3      331.43      329.77      3.89 o 
   2   0   3      129.31      143.18      2.08 o 
   3   0   3     7193.26     7348.70     65.79 o 
   4   0   3      614.69      552.25      7.07 o 
   5   0   3       83.87       44.22      1.16 o 
   6   0   3     2020.84     2385.59     22.09 o 
   7   0   3     1101.08      988.05      9.82 o 
   8   0   3      421.23      547.57      7.82 o 
   9   0   3        0.56        6.37      0.69 o 
  10   0   3      283.52      317.81      3.82 o 
  11   0   3      174.89      129.12      2.48 o 
  12   0   3      633.93      666.19     12.10 o 
  13   0   3       86.09       76.40      2.34 o 
  14   0   3      400.20      347.69      5.40 o 
  15   0   3       80.60       56.75      2.34 o 
  16   0   3      846.56      781.12      9.98 o 
  17   0   3       69.85       85.36      2.85 o 
  18   0   3        5.27        3.91      1.25 o 
  19   0   3       31.54       21.47      2.00 o 
  20   0   3       48.10       42.92      2.97 o 
  21   0   3        0.14        3.49      2.23 o 
  22   0   3      101.88      106.91      4.91 o 
 -22   1   3        5.97        8.88      2.00 o 
 -21   1   3       70.95       73.56      4.46 o 
 -20   1   3       11.11       11.20      1.64 o 
 -19   1   3       33.82       36.03      2.21 o 
 -18   1   3       16.49       14.24      2.24 o 
 -17   1   3       48.94       50.84      2.33 o 
 -16   1   3        4.10       12.35      1.54 o 
 -15   1   3      698.49      675.99      8.78 o 
 -14   1   3       44.15       33.20      1.81 o 
 -13   1   3      332.15      314.34      4.90 o 
 -12   1   3      407.26      430.69      6.38 o 
 -11   1   3      163.19      159.77      4.44 o 
 -10   1   3      623.25      621.94      6.46 o 
  -9   1   3      557.69      549.22      5.68 o 
  -8   1   3      614.68      551.97      6.07 o 
  -7   1   3      500.97      506.89      5.53 o 
  -6   1   3      418.04      432.13      4.81 o 
  -5   1   3     1009.26     1036.20     11.04 o 
  -4   1   3      873.17     1545.76     22.76 o 
  -3   1   3     4058.36     4823.16     45.99 o 
  -2   1   3      567.07      715.69      7.50 o 
  -1   1   3      487.03      865.91      8.91 o 
   0   1   3       24.54       56.89      2.95 o 
   1   1   3      482.06      855.68      8.33 o 
   2   1   3      545.08      702.33      7.03 o 
   3   1   3     4020.36     4757.23     43.19 o 
   4   1   3      896.41     1562.84     13.74 o 
   5   1   3     1030.00     1060.30      9.66 o 
   6   1   3      406.38      425.01      6.45 o 
   7   1   3      491.99      488.33      5.43 o 
   8   1   3      622.64      551.25      6.02 o 
   9   1   3      548.14      526.00      5.61 o 
  10   1   3      635.82      621.55      6.60 o 
  11   1   3      164.50      153.83      3.02 o 
  12   1   3      417.08      440.65      7.67 o 
  13   1   3      325.29      304.95      4.85 o 
  14   1   3       40.59       32.53      1.82 o 
  15   1   3      705.02      675.37      8.82 o 
  16   1   3        4.51       11.98      1.51 o 
  17   1   3       49.43       49.67      2.53 o 
  18   1   3       17.21       15.46      1.84 o 
  19   1   3       33.68       35.85      2.79 o 
  20   1   3       10.73        8.28      2.01 o 
  21   1   3       71.30       72.50      3.80 o 
  22   1   3        5.69        6.13      2.14 o 
 -22   2   3        2.26        6.33      1.69 o 
 -21   2   3       16.06       29.00      3.18 o 
 -20   2   3        5.73        8.49      1.52 o 
 -19   2   3       87.26      103.33      3.26 o 
 -18   2   3       72.17       65.97      2.65 o 
 -17   2   3       44.75       37.45      2.12 o 
 -16   2   3       16.38       18.03      1.65 o 
 -15   2   3        4.95       11.76      1.42 o 
 -14   2   3      123.03      116.54      2.96 o 
 -13   2   3      165.42      134.98      3.11 o 
 -12   2   3      203.31      175.32      3.40 o 
 -11   2   3      204.20      183.97      3.06 o 
 -10   2   3      196.33      191.10      2.81 o 
  -9   2   3     1982.43     2317.18     21.92 o 
  -8   2   3      273.09      312.02      3.94 o 
  -7   2   3      623.34      803.60      8.87 o 
  -6   2   3      437.95      538.98      6.27 o 
  -5   2   3      548.16      567.90      6.41 o 
  -4   2   3     1245.35     1794.49     17.87 o 
  -3   2   3      860.54      863.06      8.61 o 
  -2   2   3      584.77      258.79      3.12 o 
  -1   2   3     2312.67     2455.07     21.20 o 
   0   2   3      424.11      175.51      4.29 o 
   1   2   3     2298.41     2448.33     24.00 o 
   2   2   3      604.49      272.80      3.46 o 
   3   2   3      898.52      899.60      9.32 o 
   4   2   3     1223.78     1776.59     16.72 o 
   5   2   3      540.90      563.37      5.60 o 
   6   2   3      438.72      546.38      5.50 o 
   7   2   3      627.13      817.95     10.74 o 
   8   2   3      262.16      295.78      3.80 o 
   9   2   3     1993.11     2317.59     21.83 o 
  10   2   3      196.70      186.21      2.74 o 
  11   2   3      204.75      169.02      7.79 o 
  12   2   3      197.44      179.75      5.39 o 
  13   2   3      163.58      137.31      3.08 o 
  14   2   3      118.29      109.11      2.91 o 
  15   2   3        5.35        9.30      1.49 o 
  16   2   3       16.34       16.53      1.77 o 
  17   2   3       46.34       37.62      2.35 o 
  18   2   3       73.38       63.70      3.66 o 
  19   2   3       86.47       99.14      4.08 o 
  20   2   3        5.29        2.98      2.04 o 
  21   2   3       15.59       17.68      2.54 o 
  22   2   3        2.26        3.94      2.03 o 
 -22   3   3        3.24        7.97      1.84 o 
 -21   3   3        7.02        5.36      2.02 o 
 -20   3   3       18.57       13.61      2.75 o 
 -19   3   3       13.34       15.25      2.54 o 
 -18   3   3      102.53       99.79      3.12 o 
 -17   3   3       61.28       64.90      3.17 o 
 -16   3   3       62.88       74.10      2.63 o 
 -15   3   3      348.14      359.66      5.65 o 
 -14   3   3      318.24      283.21      4.77 o 
 -13   3   3       50.44       72.60      2.39 o 
 -12   3   3      494.40      520.12      6.85 o 
 -11   3   3       33.69       29.13      1.25 o 
 -10   3   3     1451.72     1363.55     13.67 o 
  -9   3   3      379.48      422.92      5.10 o 
  -8   3   3       60.38       75.75      2.49 o 
  -7   3   3      253.00      216.46      6.23 o 
  -6   3   3      946.31     1000.92     11.57 o 
  -5   3   3     1399.47     1332.01     13.73 o 
  -4   3   3     1552.02     1767.27     17.81 o 
  -3   3   3      130.24      137.56      3.28 o 
  -2   3   3      913.26      979.30      9.51 o 
  -1   3   3     1150.91     1240.46     11.25 o 
   0   3   3        8.94        8.19      0.65 o 
   1   3   3     1177.95     1260.37     13.55 o 
   2   3   3      888.51      948.85     12.62 o 
   3   3   3      124.39      135.12      2.33 o 
   4   3   3     1544.33     1761.15     17.86 o 
   5   3   3     1381.55     1313.36     12.81 o 
   6   3   3      963.78     1011.61     10.14 o 
   7   3   3      261.60      222.98      5.40 o 
   8   3   3       59.84       72.80      1.86 o 
   9   3   3      372.05      402.17      4.94 o 
  10   3   3     1453.35     1363.02     13.57 o 
  11   3   3       34.05       28.79      1.69 o 
  12   3   3      504.21      513.98     11.62 o 
  13   3   3       50.27       69.29      2.60 o 
  14   3   3      308.76      274.44      5.21 o 
  15   3   3      343.25      344.90      6.14 o 
  16   3   3       62.01       71.09      2.88 o 
  17   3   3       63.27       60.13      3.21 o 
  18   3   3      104.83       98.07      4.01 o 
  19   3   3       12.76       16.18      2.36 o 
  20   3   3       17.81       15.31      2.34 o 
  21   3   3        7.28        5.76      2.22 o 
  22   3   3        3.46        5.36      1.87 o 
 -21   4   3       13.02       24.41      2.97 o 
 -20   4   3       28.08       25.12      2.95 o 
 -19   4   3       40.09       46.03      3.02 o 
 -18   4   3       19.12       21.72      2.40 o 
 -17   4   3        1.32        2.58      1.59 o 
 -16   4   3       85.20       83.55      3.50 o 
 -15   4   3       93.56       74.27      3.19 o 
 -14   4   3      108.75       96.58      3.47 o 
 -13   4   3      345.03      342.08      5.82 o 
 -12   4   3      194.60      194.70      4.03 o 
 -11   4   3       37.32       48.62      1.72 o 
 -10   4   3      462.12      429.54      5.39 o 
  -9   4   3      502.62      491.15      7.54 o 
  -8   4   3       53.69       57.05      1.73 o 
  -7   4   3       90.26       88.50      2.05 o 
  -6   4   3      918.03      940.97     10.36 o 
  -5   4   3      265.07      305.09      4.16 o 
  -4   4   3     1450.89     1413.22     13.55 o 
  -3   4   3       12.31       20.68      1.35 o 
  -2   4   3      166.17      230.43      3.09 o 
  -1   4   3      654.27      491.79      5.36 o 
   0   4   3        7.68       51.04      1.33 o 
   1   4   3      652.29      494.14      5.45 o 
   2   4   3      169.37      234.47      3.34 o 
   3   4   3       11.86       21.62      1.87 o 
   4   4   3     1428.17     1373.70     14.50 o 
   5   4   3      256.39      305.97      4.27 o 
   6   4   3      939.78      960.57      9.80 o 
   7   4   3       86.72       82.31      1.71 o 
   8   4   3       53.37       57.92      1.69 o 
   9   4   3      508.16      514.95      6.05 o 
  10   4   3      451.88      418.75      5.66 o 
  11   4   3       38.04       50.33      2.34 o 
  12   4   3      198.58      198.17      4.52 o 
  13   4   3      346.65      339.12      5.88 o 
  14   4   3      109.22       90.80      3.09 o 
  15   4   3       94.51       73.48      2.90 o 
  16   4   3       87.29       81.38      4.11 o 
  17   4   3        1.33        1.03      1.72 o 
  18   4   3       19.72       23.99      2.62 o 
  19   4   3       39.85       41.16      3.12 o 
  20   4   3       27.45       21.66      2.72 o 
  21   4   3       12.29       15.69      2.50 o 
 -21   5   3        0.77        4.41      2.33 o 
 -20   5   3        7.41        7.14      2.27 o 
 -19   5   3       16.51       22.25      2.83 o 
 -18   5   3       14.79       11.75      2.44 o 
 -17   5   3       28.03       29.75      2.96 o 
 -16   5   3       58.31       67.01      5.65 o 
 -15   5   3       63.99       45.83      4.58 o 
 -14   5   3       88.61       91.84      3.49 o 
 -13   5   3      176.35      172.67      4.47 o 
 -12   5   3      128.23      124.63      3.29 o 
 -11   5   3      153.56      161.34      3.34 o 
 -10   5   3      165.19      136.45      3.61 o 
  -9   5   3      297.79      269.91      8.53 o 
  -8   5   3     1936.48     2067.49     25.22 o 
  -7   5   3      140.39      212.43      3.91 o 
  -6   5   3       58.48       63.59      2.04 o 
  -5   5   3      590.35      746.73      9.43 o 
  -4   5   3      277.19      304.22      4.65 o 
  -3   5   3      300.54      229.30      3.40 o 
  -2   5   3     1054.28     1170.69     13.55 o 
  -1   5   3       10.21       21.78      1.20 o 
   0   5   3        0.03        0.25      0.57 o 
   1   5   3       12.56       25.96      1.09 o 
   2   5   3     1053.58     1184.31     11.75 o 
   3   5   3      291.45      226.09      3.27 o 
   4   5   3      266.89      293.54      4.24 o 
   5   5   3      601.17      756.02      8.67 o 
   6   5   3       57.42       63.42      1.92 o 
   7   5   3      135.97      213.78      3.53 o 
   8   5   3     1942.92     2034.48     19.81 o 
   9   5   3      294.06      271.79      4.03 o 
  10   5   3      162.60      140.82      2.78 o 
  11   5   3      153.57      164.20      4.08 o 
  12   5   3      126.32      120.35      3.65 o 
  13   5   3      171.73      158.04      4.24 o 
  14   5   3       89.81       96.76      3.51 o 
  15   5   3       66.06       48.50      3.25 o 
  16   5   3       57.18       61.22      3.66 o 
  17   5   3       29.76       27.94      2.99 o 
  18   5   3       13.70       10.86      2.47 o 
  19   5   3       17.21       17.93      2.82 o 
  20   5   3        7.46        3.02      2.35 o 
  21   5   3        0.91        2.14      3.52 o 
 -20   6   3       15.47       20.88      3.44 o 
 -19   6   3       78.60       79.79      6.97 o 
 -18   6   3        0.24        1.56      1.98 o 
 -17   6   3       60.78       71.25      4.11 o 
 -16   6   3       25.79       25.05      2.85 o 
 -15   6   3       56.74       54.22      3.46 o 
 -14   6   3       17.27       21.09      2.50 o 
 -13   6   3       66.15       76.07      3.79 o 
 -12   6   3      111.14       89.54      3.36 o 
 -11   6   3      605.65      562.49     15.24 o 
 -10   6   3      112.52      117.70      3.96 o 
  -9   6   3      611.42      585.79      9.34 o 
  -8   6   3      275.15      231.97      7.21 o 
  -7   6   3      121.18      101.26      2.73 o 
  -6   6   3      391.70      352.04      6.36 o 
  -5   6   3        8.08       17.32      1.33 o 
  -4   6   3       77.94       89.75      3.83 o 
  -3   6   3      443.28      433.12      6.99 o 
  -2   6   3      499.99      492.65      6.19 o 
  -1   6   3     1516.56     1497.94     15.91 o 
   0   6   3      228.93      247.83      4.33 o 
   1   6   3     1510.45     1500.15     14.72 o 
   2   6   3      488.17      475.76      7.72 o 
   3   6   3      439.88      432.47      5.31 o 
   4   6   3       80.25       95.74      2.29 o 
   5   6   3        8.09       18.98      1.20 o 
   6   6   3      392.49      355.20      4.77 o 
   7   6   3      125.59      106.91      3.48 o 
   8   6   3      266.85      230.12      4.91 o 
   9   6   3      615.21      600.03      7.59 o 
  10   6   3      114.38      128.83      2.87 o 
  11   6   3      605.39      571.03      8.35 o 
  12   6   3      108.13       88.96      3.28 o 
  13   6   3       66.82       75.04      4.00 o 
  14   6   3       17.25       18.82      2.47 o 
  15   6   3       54.64       53.37      4.92 o 
  16   6   3       25.68       22.56      2.75 o 
  17   6   3       59.82       73.58      4.14 o 
  18   6   3        0.35        2.63      2.16 o 
  19   6   3       78.88       83.53      4.68 o 
  20   6   3       15.95       20.96      3.99 o 
 -19   7   3        0.03        3.65      2.55 o 
 -18   7   3       22.86       23.78      3.63 o 
 -17   7   3        8.42        6.02      2.59 o 
 -16   7   3       31.07       37.85      3.33 o 
 -15   7   3        4.04        1.68      1.82 o 
 -14   7   3      111.74      109.78      4.64 o 
 -13   7   3        0.57        1.62      1.81 o 
 -12   7   3       64.18       72.40      3.55 o 
 -11   7   3       69.05       79.38      3.21 o 
 -10   7   3      349.96      360.62     10.24 o 
  -9   7   3       32.87       36.39      2.75 o 
  -8   7   3      172.67      147.93      4.06 o 
  -7   7   3        1.56        3.48      1.30 o 
  -6   7   3      144.86      126.56      3.59 o 
  -5   7   3      174.91      196.53      4.40 o 
  -4   7   3      163.24      118.88      3.46 o 
  -3   7   3      105.35      106.73      3.19 o 
  -2   7   3      347.06      358.19      6.36 o 
  -1   7   3      332.90      281.48      5.22 o 
   0   7   3      344.34      408.75      8.34 o 
   1   7   3      325.81      274.98      6.67 o 
   2   7   3      347.21      360.76      7.89 o 
   3   7   3      102.02      106.17      3.10 o 
   4   7   3      165.46      115.27      2.95 o 
   5   7   3      171.33      187.65      4.72 o 
   6   7   3      140.34      123.60      2.85 o 
   7   7   3        1.85        3.46      0.99 o 
   8   7   3      174.41      155.33      3.11 o 
   9   7   3       33.05       39.80      1.94 o 
  10   7   3      357.75      371.05      5.81 o 
  11   7   3       65.75       81.51      2.92 o 
  12   7   3       63.46       69.62      3.57 o 
  13   7   3        0.68        3.31      1.80 o 
  14   7   3      110.75      109.14      4.49 o 
  15   7   3        3.46        2.16      1.88 o 
  16   7   3       32.17       32.64      3.14 o 
  17   7   3        8.67       12.48      2.50 o 
  18   7   3       23.19       31.39      3.36 o 
  19   7   3        0.05       -0.03      2.54 o 
 -18   8   3       23.29       18.69      3.66 o 
 -17   8   3        0.75        3.02      2.61 o 
 -16   8   3        8.08       19.38      3.29 o 
 -15   8   3        4.50        5.67      3.18 o 
 -14   8   3       19.65       15.03      2.99 o 
 -13   8   3        2.03        4.72      1.91 o 
 -12   8   3       80.99       65.81      3.19 o 
 -11   8   3       93.18       74.45      3.34 o 
 -10   8   3      191.71      165.51      5.16 o 
  -9   8   3        1.09       -1.24      1.24 o 
  -8   8   3       26.46       20.64      2.05 o 
  -7   8   3       73.68       79.43      3.58 o 
  -6   8   3      460.35      394.42      9.51 o 
  -5   8   3      145.85      139.34      3.97 o 
  -4   8   3       58.80       52.18      2.63 o 
  -3   8   3       11.52        5.49      1.42 o 
  -2   8   3       47.13       38.85      2.37 o 
  -1   8   3       35.61       28.39      2.08 o 
   0   8   3      649.63      595.62      9.50 o 
   1   8   3       37.45       26.74      2.06 o 
   2   8   3       46.50       43.59      2.40 o 
   3   8   3       11.69        5.30      1.25 o 
   4   8   3       61.51       51.43      2.20 o 
   5   8   3      145.91      141.81      4.18 o 
   6   8   3      458.41      408.88      7.12 o 
   7   8   3       71.88       74.42      2.79 o 
   8   8   3       26.79       26.04      1.76 o 
   9   8   3        1.28        0.79      1.09 o 
  10   8   3      186.08      161.30      6.47 o 
  11   8   3       96.35       87.06      4.69 o 
  12   8   3       79.44       70.59      3.20 o 
  13   8   3        1.97        7.73      2.00 o 
  14   8   3       20.04       16.25      2.44 o 
  15   8   3        4.08        5.38      2.05 o 
  16   8   3        8.07       17.78      2.62 o 
  17   8   3        0.77        2.83      2.20 o 
  18   8   3       24.03       17.83      3.42 o 
 -16   9   3        4.00        7.31      2.91 o 
 -15   9   3        8.10        8.02      2.98 o 
 -14   9   3       10.91       11.14      3.02 o 
 -13   9   3       24.53       25.09      3.82 o 
 -12   9   3       70.90       77.09      3.51 o 
 -11   9   3       96.32       96.53      4.35 o 
 -10   9   3      108.23      105.00      4.42 o 
  -9   9   3      143.56      123.84      5.38 o 
  -8   9   3       14.36       12.61      2.14 o 
  -7   9   3       54.86       63.20      3.48 o 
  -6   9   3       11.87       11.46      1.84 o 
  -5   9   3      205.93      198.86      5.01 o 
  -4   9   3       30.71       44.12      3.05 o 
  -3   9   3        5.48        3.48      1.46 o 
  -2   9   3       70.57       61.79      3.68 o 
  -1   9   3       80.41       72.35      3.26 o 
   0   9   3        8.15        3.94      1.50 o 
   1   9   3       77.26       75.63      3.23 o 
   2   9   3       67.67       57.17      2.92 o 
   3   9   3        4.98        5.01      1.53 o 
   4   9   3       31.92       42.56      2.62 o 
   5   9   3      207.45      201.92      4.56 o 
   6   9   3       11.91        9.58      1.62 o 
   7   9   3       54.20       62.71      2.79 o 
   8   9   3       15.19       13.93      1.56 o 
   9   9   3      143.47      133.59      4.33 o 
  10   9   3      110.10      104.97      3.29 o 
  11   9   3       94.93      105.80      4.27 o 
  12   9   3       69.49       79.40      4.75 o 
  13   9   3       23.53       26.19      3.56 o 
  14   9   3       10.16       10.81      2.78 o 
  15   9   3        7.77        7.05      2.64 o 
  16   9   3        4.05        8.65      2.77 o 
 -14  10   3       19.14       25.20      3.67 o 
 -13  10   3       28.97       32.52      4.09 o 
 -12  10   3        6.59       12.43      2.62 o 
 -11  10   3       36.63       32.66      3.65 o 
 -10  10   3       39.61       46.32      4.02 o 
  -9  10   3       18.06       27.54      3.37 o 
  -8  10   3       53.94       49.07      6.78 o 
  -7  10   3       17.22       16.49      2.39 o 
  -6  10   3        2.76        3.42      1.63 o 
  -5  10   3        7.01        8.07      1.81 o 
  -4  10   3       59.78       56.99      3.10 o 
  -3  10   3       11.49       11.88      1.97 o 
  -2  10   3       11.35       13.30      1.96 o 
  -1  10   3       77.71       72.33      3.39 o 
   0  10   3       44.34       36.14      2.63 o 
   1  10   3       76.00       68.98      3.35 o 
   2  10   3       11.93       11.47      1.94 o 
   3  10   3       12.21       11.54      2.05 o 
   4  10   3       58.14       53.35      3.01 o 
   5  10   3        7.04        7.48      2.14 o 
   6  10   3        2.73        5.69      1.59 o 
   7  10   3       16.51       15.83      2.05 o 
   8  10   3       53.79       53.39      2.51 o 
   9  10   3       19.08       29.17      2.26 o 
  10  10   3       40.18       43.83      3.43 o 
  11  10   3       36.74       33.47      3.61 o 
  12  10   3        6.36       12.58      6.62 o 
  13  10   3       28.13       33.77      4.72 o 
  14  10   3       19.73       22.23      5.91 o 
 -12  11   3       13.85       23.69      4.56 o 
 -11  11   3       18.22       20.75      3.39 o 
 -10  11   3        5.87        5.29      4.31 o 
  -9  11   3        2.72        4.43      2.37 o 
  -8  11   3       12.91       17.96      4.44 o 
  -7  11   3       13.23       12.43      3.04 o 
  -6  11   3        7.42       11.14      2.42 o 
  -5  11   3      160.42      155.68      4.89 o 
  -4  11   3       50.40       45.28      3.12 o 
  -3  11   3       41.94       49.92      3.18 o 
  -2  11   3       15.54       14.88      3.39 o 
  -1  11   3       27.62       33.71      2.74 o 
   0  11   3        0.61        1.07      1.56 o 
   1  11   3       26.97       33.11      2.73 o 
   2  11   3       14.92       12.41      2.06 o 
   3  11   3       41.20       45.14      2.99 o 
   4  11   3       50.72       51.96      3.17 o 
   5  11   3      161.06      154.90      4.76 o 
   6  11   3        7.07        9.44      2.15 o 
   7  11   3       13.51       17.63      2.51 o 
   8  11   3       12.31       13.24      2.03 o 
   9  11   3        2.48        4.73      1.63 o 
  10  11   3        5.53        6.99      3.45 o 
  11  11   3       17.49       15.93      3.98 o 
  12  11   3       14.19       22.81      4.27 o 
  -9  12   3       38.40       37.04      3.95 o 
  -8  12   3       48.69       49.91      4.49 o 
  -7  12   3        2.48        1.24      2.76 o 
  -6  12   3       68.97       69.20      6.06 o 
  -5  12   3       11.69       13.12      2.57 o 
  -4  12   3       59.94       61.68      4.10 o 
  -3  12   3        3.59        6.23      1.96 o 
  -2  12   3       24.20       28.06      2.75 o 
  -1  12   3        2.45        0.56      1.64 o 
   0  12   3       14.50       15.85      3.04 o 
   1  12   3        2.28        2.46      1.73 o 
   2  12   3       24.27       30.93      2.78 o 
   3  12   3        3.54        1.18      1.98 o 
   4  12   3       59.99       56.75      3.96 o 
   5  12   3       11.81        9.80      2.64 o 
   6  12   3       70.81       69.51      4.30 o 
   7  12   3        2.42        5.83      2.39 o 
   8  12   3       48.98       43.08      3.18 o 
   9  12   3       37.99       38.03      3.39 o 
  -3  13   3       26.75       26.68      4.28 o 
  -2  13   3       15.75       15.84      3.52 o 
  -1  13   3        9.11       11.26      3.20 o 
   0  13   3        6.52        8.78      2.39 o 
   1  13   3        8.98        6.76      2.32 o 
   2  13   3       15.64       10.98      3.11 o 
   3  13   3       26.34       19.34      3.91 o 
   0   0   4     4640.25     4940.10     63.02 o 
   1   0   4     2008.85     2419.44     22.27 o 
   2   0   4      855.63      634.24      7.03 o 
   3   0   4     1062.45      914.97     10.05 o 
   4   0   4     4610.14     5757.63     55.31 o 
   5   0   4     3939.03     3932.83     35.84 o 
   6   0   4     3643.23     4446.74     40.47 o 
   7   0   4     2965.76     2855.33     26.49 o 
   8   0   4       85.31       88.54      1.86 o 
   9   0   4      879.75     1097.10     11.12 o 
  10   0   4     1219.37     1376.75     13.70 o 
  11   0   4       47.19       50.79      1.80 o 
  12   0   4       51.88       69.57      2.40 o 
  13   0   4        1.71        4.19      1.20 o 
  14   0   4        1.68        7.65      1.39 o 
  15   0   4      240.40      213.00      4.52 o 
  16   0   4      200.12      181.83      4.78 o 
  17   0   4        2.92        2.14      1.70 o 
  18   0   4       20.94       19.14      2.45 o 
  19   0   4        1.83        3.74      1.91 o 
  20   0   4       10.67       13.91      2.56 o 
  21   0   4      102.66       93.93      4.83 o 
  22   0   4       20.00       24.04      3.03 o 
 -22   1   4        8.33        8.78      2.41 o 
 -21   1   4       20.56       26.58      3.07 o 
 -20   1   4       23.02       27.77      2.98 o 
 -19   1   4        1.41        4.85      1.92 o 
 -18   1   4       35.04       35.45      2.63 o 
 -17   1   4       60.34       57.87      3.08 o 
 -16   1   4        2.77        1.50      1.27 o 
 -15   1   4       45.63       40.06      2.25 o 
 -14   1   4      381.53      394.57      6.45 o 
 -13   1   4      349.45      305.03      5.34 o 
 -12   1   4      353.81      353.21      8.18 o 
 -11   1   4      338.84      279.09      4.28 o 
 -10   1   4      102.84       85.43      2.23 o 
  -9   1   4      208.14      217.67      3.97 o 
  -8   1   4        6.01       10.77      0.88 o 
  -7   1   4     1121.60     1326.00     12.97 o 
  -6   1   4     1067.66     1444.54     18.77 o 
  -5   1   4      433.64      494.88      5.88 o 
  -4   1   4      434.68      588.85      9.81 o 
  -3   1   4     1818.65     1806.64     18.25 o 
  -2   1   4      485.05      534.80      5.95 o 
  -1   1   4     3607.40     4502.39     40.46 o 
   0   1   4     8078.79     9740.25     87.04 o 
   1   1   4     3563.93     4429.02     43.17 o 
   2   1   4      467.73      508.12      5.54 o 
   3   1   4     1853.19     1835.70     17.15 o 
   4   1   4      427.89      576.06     11.97 o 
   5   1   4      443.48      510.30      5.20 o 
   6   1   4     1076.43     1443.50     16.22 o 
   7   1   4     1110.13     1313.78     12.88 o 
   8   1   4        5.68       12.77      1.01 o 
   9   1   4      214.66      222.89      3.93 o 
  10   1   4      100.88       81.32      2.22 o 
  11   1   4      337.17      273.96      4.19 o 
  12   1   4      352.11      356.52      5.67 o 
  13   1   4      353.50      313.05      6.03 o 
  14   1   4      377.48      391.40      6.38 o 
  15   1   4       44.45       39.87      3.18 o 
  16   1   4        2.56        0.65      1.62 o 
  17   1   4       58.47       58.56      3.53 o 
  18   1   4       33.91       30.55      2.93 o 
  19   1   4        1.54       -0.40      1.79 o 
  20   1   4       23.18       20.10      3.42 o 
  21   1   4       21.57       20.29      3.12 o 
  22   1   4        8.57       11.60      2.49 o 
 -22   2   4       40.99       39.79      4.22 o 
 -21   2   4        8.58       11.99      3.16 o 
 -20   2   4        5.52        4.41      1.81 o 
 -19   2   4       58.15       59.02      3.28 o 
 -18   2   4        2.94        6.13      1.79 o 
 -17   2   4      189.74      191.13      4.63 o 
 -16   2   4        7.73        6.45      1.43 o 
 -15   2   4      135.11      109.18      3.28 o 
 -14   2   4      457.13      421.29      6.82 o 
 -13   2   4      645.43      595.16      8.46 o 
 -12   2   4      495.24      460.55      7.00 o 
 -11   2   4      168.33      143.73      2.70 o 
 -10   2   4      206.07      200.14      3.19 o 
  -9   2   4      261.60      374.75      5.72 o 
  -8   2   4      300.84      380.63      4.95 o 
  -7   2   4      285.67      284.50      3.97 o 
  -6   2   4      832.58      788.28      8.73 o 
  -5   2   4       59.48       53.36      1.55 o 
  -4   2   4     1380.16     1953.37     19.65 o 
  -3   2   4     5880.60     6673.92     63.85 o 
  -2   2   4      275.75      238.81      8.98 o 
  -1   2   4     4523.84     5102.89     43.47 o 
   1   2   4     4511.64     5103.43     49.24 o 
   2   2   4      281.22      236.91     11.49 o 
   3   2   4     5885.29     6625.52     63.94 o 
   4   2   4     1373.14     1954.39     19.74 o 
   5   2   4       58.24       53.40      1.25 o 
   6   2   4      832.78      783.24      7.64 o 
   7   2   4      279.91      278.55      4.95 o 
   8   2   4      315.69      389.92      7.48 o 
   9   2   4      250.62      363.36      5.54 o 
  10   2   4      204.93      197.46      3.67 o 
  11   2   4      167.20      140.31      3.83 o 
  12   2   4      498.60      473.21      7.64 o 
  13   2   4      644.93      576.95      9.18 o 
  14   2   4      458.63      424.23      8.56 o 
  15   2   4      134.17      104.19      4.06 o 
  16   2   4        7.70        3.60      1.91 o 
  17   2   4      188.30      187.41      5.73 o 
  18   2   4        3.28        6.00      2.01 o 
  19   2   4       59.45       55.47      3.76 o 
  20   2   4        4.96        2.70      2.17 o 
  21   2   4        8.48       10.30      2.54 o 
  22   2   4       40.90       41.17      3.58 o 
 -21   3   4       24.87       29.12      3.36 o 
 -20   3   4       82.91       82.76      4.55 o 
 -19   3   4       41.00       49.30      3.59 o 
 -18   3   4       41.14       40.39      2.82 o 
 -17   3   4      241.54      214.36      6.69 o 
 -16   3   4      110.51       97.84      3.28 o 
 -15   3   4       23.12       24.16      1.97 o 
 -14   3   4      395.74      337.28      5.91 o 
 -13   3   4      426.59      390.33      6.53 o 
 -12   3   4      161.64      135.69      3.42 o 
 -11   3   4      557.98      609.31      8.34 o 
 -10   3   4      194.67      237.97      3.63 o 
  -9   3   4      555.62      516.28      8.08 o 
  -8   3   4     1852.87     2020.18     20.53 o 
  -7   3   4      937.66      873.58      9.74 o 
  -6   3   4     1089.18     1134.38     12.09 o 
  -5   3   4     1050.45      874.34      8.94 o 
  -4   3   4      768.79      741.02      7.74 o 
  -3   3   4     1952.17     1962.30     18.41 o 
  -2   3   4     1558.15     1434.14     13.80 o 
  -1   3   4      284.19      459.80      6.65 o 
   0   3   4      106.57      144.33      2.25 o 
   1   3   4      292.16      475.75      5.64 o 
   2   3   4     1566.57     1437.55     15.09 o 
   3   3   4     1947.03     1947.54     19.78 o 
   4   3   4      767.59      749.77      8.41 o 
   5   3   4     1054.52      874.71      9.71 o 
   6   3   4     1075.09     1112.63     11.24 o 
   7   3   4      947.59      872.19      9.14 o 
   8   3   4     1834.54     1990.33     19.27 o 
   9   3   4      567.54      534.58     12.94 o 
  10   3   4      192.40      227.30      5.51 o 
  11   3   4      558.68      617.75     12.50 o 
  12   3   4      167.25      141.82      5.10 o 
  13   3   4      421.76      371.62     10.69 o 
  14   3   4      391.14      323.98      7.36 o 
  15   3   4       24.94       29.09      2.68 o 
  16   3   4      112.68      101.28      4.33 o 
  17   3   4      240.87      200.61      6.07 o 
  18   3   4       40.80       35.96      3.79 o 
  19   3   4       40.90       43.79      3.57 o 
  20   3   4       83.48       84.00      4.63 o 
  21   3   4       24.15       22.70      3.11 o 
 -21   4   4       38.45       37.87      4.19 o 
 -20   4   4       16.02       20.02      2.81 o 
 -19   4   4       26.43       25.64      2.54 o 
 -18   4   4       43.89       49.54      3.06 o 
 -17   4   4       41.87       55.95      4.49 o 
 -16   4   4      179.32      190.76      5.84 o 
 -15   4   4        6.07       12.59      1.90 o 
 -14   4   4       15.45       19.67      2.05 o 
 -13   4   4       49.81       54.56      2.76 o 
 -12   4   4      142.60      121.19      3.55 o 
 -11   4   4      262.11      218.19      3.63 o 
 -10   4   4      572.20      483.23      6.40 o 
  -9   4   4      344.06      347.44      5.24 o 
  -8   4   4      111.64      141.94      2.80 o 
  -7   4   4      373.39      421.78      6.39 o 
  -6   4   4      195.13      180.13      3.26 o 
  -5   4   4       47.42       78.39      1.79 o 
  -4   4   4      979.72     1074.50     11.65 o 
  -3   4   4     1069.95     1372.30     13.45 o 
  -2   4   4      558.82      374.21      7.55 o 
  -1   4   4      340.96      286.14      3.57 o 
   0   4   4      540.51      361.22      4.34 o 
   1   4   4      327.63      276.54      3.64 o 
   2   4   4      556.13      378.52      6.75 o 
   3   4   4     1065.46     1376.35     14.42 o 
   4   4   4      999.57     1099.59     11.76 o 
   5   4   4       48.30       77.14      2.26 o 
   6   4   4      189.91      180.69      3.48 o 
   7   4   4      375.72      420.06      5.20 o 
   8   4   4      111.45      139.49      2.63 o 
   9   4   4      337.78      330.19      4.55 o 
  10   4   4      584.62      488.29      6.41 o 
  11   4   4      258.13      211.56      5.39 o 
  12   4   4      137.86      111.91      5.89 o 
  13   4   4       50.78       53.66      3.76 o 
  14   4   4       14.95       20.54      2.46 o 
  15   4   4        6.38       15.87      2.42 o 
  16   4   4      175.58      188.42      5.76 o 
  17   4   4       41.43       49.53      3.54 o 
  18   4   4       42.94       40.58      3.43 o 
  19   4   4       26.37       22.02      3.06 o 
  20   4   4       16.51       13.75      2.79 o 
  21   4   4       39.89       41.15      3.60 o 
 -20   5   4        8.17       14.98      2.53 o 
 -19   5   4        8.02       13.12      2.50 o 
 -18   5   4       75.67       83.83      4.46 o 
 -17   5   4       89.47       87.27      4.30 o 
 -16   5   4       41.13       34.78      3.08 o 
 -15   5   4       64.49       58.50      3.80 o 
 -14   5   4       21.75       18.42      2.09 o 
 -13   5   4      237.37      212.66      5.11 o 
 -12   5   4      405.30      340.59      5.90 o 
 -11   5   4      386.92      395.53      6.28 o 
 -10   5   4      172.71      188.19      4.82 o 
  -9   5   4        1.37        2.56      1.06 o 
  -8   5   4      128.77      101.83      3.22 o 
  -7   5   4      247.69      220.13      3.74 o 
  -6   5   4      197.51      206.87      3.97 o 
  -5   5   4       81.83       88.57      3.30 o 
  -4   5   4      718.50      646.09      7.11 o 
  -3   5   4       58.32       37.99      1.34 o 
  -2   5   4       69.93       76.67      2.11 o 
  -1   5   4      443.47      520.85      5.86 o 
   0   5   4      696.97      612.39     12.80 o 
   1   5   4      446.96      519.13      5.95 o 
   2   5   4       70.02       78.80      1.88 o 
   3   5   4       62.32       43.12      1.57 o 
   4   5   4      722.42      635.67      7.66 o 
   5   5   4       77.76       84.33      3.26 o 
   6   5   4      191.34      206.41      3.65 o 
   7   5   4      251.86      219.26      6.49 o 
   8   5   4      133.52      104.34      3.50 o 
   9   5   4        0.86        0.61      0.87 o 
  10   5   4      172.99      179.34      3.57 o 
  11   5   4      385.36      376.49      7.80 o 
  12   5   4      401.76      324.61      7.27 o 
  13   5   4      241.73      205.38      7.24 o 
  14   5   4       22.26       23.09      2.57 o 
  15   5   4       62.86       43.70      3.28 o 
  16   5   4       42.66       36.38      3.21 o 
  17   5   4       87.56       74.85      6.69 o 
  18   5   4       75.36       78.04      4.41 o 
  19   5   4        7.49       11.14      2.68 o 
  20   5   4        7.94        7.95      2.57 o 
 -19   6   4        0.31        4.34      2.52 o 
 -18   6   4       70.89       61.86      6.49 o 
 -17   6   4       93.95       78.61      4.28 o 
 -16   6   4       13.69       16.74      2.59 o 
 -15   6   4      222.84      229.80      6.59 o 
 -14   6   4      227.51      208.30      7.41 o 
 -13   6   4      122.76      127.04      4.74 o 
 -12   6   4       56.39       62.73      3.48 o 
 -11   6   4      229.20      208.70      5.59 o 
 -10   6   4       10.91       14.22      1.50 o 
  -9   6   4       71.06       63.77      2.46 o 
  -8   6   4      803.74      716.02      9.76 o 
  -7   6   4      745.83      642.76      8.14 o 
  -6   6   4      147.36      170.98      3.36 o 
  -5   6   4      363.09      412.88      7.12 o 
  -4   6   4      231.98      191.64      3.50 o 
  -3   6   4      478.63      481.85     11.06 o 
  -2   6   4      285.87      235.91      6.94 o 
  -1   6   4      131.68      146.93      3.94 o 
   0   6   4       92.48       83.33      2.66 o 
   1   6   4      130.32      151.92      2.96 o 
   2   6   4      285.89      254.11      3.66 o 
   3   6   4      485.16      500.89      7.38 o 
   4   6   4      227.60      196.70      3.99 o 
   5   6   4      361.06      424.33      5.76 o 
   6   6   4      144.81      174.59      4.47 o 
   7   6   4      738.94      639.87      8.08 o 
   8   6   4      813.87      740.86     14.20 o 
   9   6   4       71.31       72.72      2.42 o 
  10   6   4       11.10       14.73      1.47 o 
  11   6   4      229.91      211.01      5.03 o 
  12   6   4       53.79       63.57      5.34 o 
  13   6   4      122.55      118.59      4.45 o 
  14   6   4      228.61      197.79      5.82 o 
  15   6   4      221.67      222.26      6.37 o 
  16   6   4       13.72       26.49      2.92 o 
  17   6   4       94.40       70.21      4.17 o 
  18   6   4       70.85       62.20      4.15 o 
  19   6   4        0.40        0.36      2.22 o 
 -18   7   4       12.33       13.67      3.00 o 
 -17   7   4       60.90       64.23      4.62 o 
 -16   7   4       17.49       21.08      2.76 o 
 -15   7   4        5.67        0.63      2.83 o 
 -14   7   4       43.06       36.44      3.17 o 
 -13   7   4        7.24        6.40      2.04 o 
 -12   7   4       54.78       44.77      3.02 o 
 -11   7   4       33.31       49.24      2.75 o 
 -10   7   4      352.45      334.14      6.66 o 
  -9   7   4      148.34      154.00      4.26 o 
  -8   7   4       84.80      105.20      3.51 o 
  -7   7   4      121.65      116.26      3.64 o 
  -6   7   4      135.32      122.97      3.30 o 
  -5   7   4      287.89      262.91      5.48 o 
  -4   7   4      149.68      135.16      3.26 o 
  -3   7   4       68.24       59.78      2.29 o 
  -2   7   4      476.47      449.98      6.82 o 
  -1   7   4      134.11      135.05      3.57 o 
   0   7   4      209.69      166.96      3.68 o 
   1   7   4      131.40      131.15      3.40 o 
   2   7   4      487.32      456.57      6.92 o 
   3   7   4       65.28       58.34      2.55 o 
   4   7   4      146.14      138.02      4.30 o 
   5   7   4      295.35      261.39      4.81 o 
   6   7   4      133.56      127.32      3.29 o 
   7   7   4      124.60      117.47      2.93 o 
   8   7   4       83.42      102.46      2.83 o 
   9   7   4      148.35      156.47      3.51 o 
  10   7   4      345.86      328.07      5.41 o 
  11   7   4       35.31       51.05      2.83 o 
  12   7   4       56.65       46.77      2.76 o 
  13   7   4        7.21        6.98      2.34 o 
  14   7   4       41.43       40.11      3.14 o 
  15   7   4        6.10        5.86      2.00 o 
  16   7   4       16.57       15.93      2.65 o 
  17   7   4       60.02       60.40      5.69 o 
  18   7   4       12.67       11.32      2.67 o 
 -17   8   4       25.81       29.14      3.71 o 
 -16   8   4       72.89       65.31      4.95 o 
 -15   8   4       31.87       32.36      3.25 o 
 -14   8   4        0.10        0.64      1.95 o 
 -13   8   4       27.32       33.38      3.69 o 
 -12   8   4      111.45      100.61      4.28 o 
 -11   8   4       86.67       91.08      3.63 o 
 -10   8   4      182.23      179.99      4.89 o 
  -9   8   4      103.52       87.77      3.92 o 
  -8   8   4       45.46       39.25      2.58 o 
  -7   8   4      122.54      114.47      4.28 o 
  -6   8   4      435.97      402.61      9.15 o 
  -5   8   4      341.48      307.09      8.08 o 
  -4   8   4      117.19      104.25      4.30 o 
  -3   8   4      424.17      426.45      7.74 o 
  -2   8   4      231.82      220.70      5.73 o 
  -1   8   4       49.73       53.29      2.87 o 
   0   8   4      117.27      119.53      5.33 o 
   1   8   4       53.13       53.17      2.69 o 
   2   8   4      232.87      229.90      4.64 o 
   3   8   4      425.53      437.91      6.98 o 
   4   8   4      115.01      110.21      3.26 o 
   5   8   4      333.14      303.71      5.30 o 
   6   8   4      446.69      426.89      6.41 o 
   7   8   4      124.46      114.84      3.35 o 
   8   8   4       45.05       33.44      2.12 o 
   9   8   4      102.39       99.48      3.19 o 
  10   8   4      181.77      191.11      4.91 o 
  11   8   4       84.37       91.97      4.09 o 
  12   8   4      114.25       94.37      4.66 o 
  13   8   4       27.19       35.47      2.93 o 
  14   8   4        0.14        2.90      1.84 o 
  15   8   4       30.65       30.09      4.34 o 
  16   8   4       72.19       75.74      4.38 o 
  17   8   4       26.76       30.14      3.25 o 
 -16   9   4       24.43       27.17      7.92 o 
 -15   9   4       24.74       24.00      3.72 o 
 -14   9   4        5.29        4.65      5.59 o 
 -13   9   4       13.59       11.29      3.88 o 
 -12   9   4       27.70       29.15      2.97 o 
 -11   9   4       79.52       68.05      3.50 o 
 -10   9   4      143.85      123.58      4.44 o 
  -9   9   4      104.25       88.16      4.16 o 
  -8   9   4        7.06        7.85      1.91 o 
  -7   9   4      121.70      113.08      4.45 o 
  -6   9   4       49.91       56.27      3.46 o 
  -5   9   4       31.68       29.95      2.80 o 
  -4   9   4       84.83       79.50      3.86 o 
  -3   9   4      457.97      437.42      9.05 o 
  -2   9   4      110.75      115.51      4.38 o 
  -1   9   4      211.13      168.01      9.49 o 
   0   9   4      115.83       84.97      3.88 o 
   1   9   4      208.48      167.60      7.40 o 
   2   9   4      109.61      111.12      3.82 o 
   3   9   4      458.54      434.95      8.12 o 
   4   9   4       86.31       83.36      3.48 o 
   5   9   4       33.40       30.19      2.41 o 
   6   9   4       48.69       51.45      2.89 o 
   7   9   4      120.39      110.20      3.84 o 
   8   9   4        6.71       10.01      1.69 o 
   9   9   4      106.93       93.09      3.28 o 
  10   9   4      141.71      133.51      5.53 o 
  11   9   4       80.43       77.96      5.34 o 
  12   9   4       28.39       33.19      4.54 o 
  13   9   4       12.83       15.95      3.42 o 
  14   9   4        5.41       10.48      3.17 o 
  15   9   4       25.25       28.58      3.66 o 
  16   9   4       24.63       23.51      3.49 o 
 -14  10   4       18.21       26.20      4.22 o 
 -13  10   4       10.48        9.97      4.16 o 
 -12  10   4       17.17       26.32      3.37 o 
 -11  10   4        5.15        6.45      2.21 o 
 -10  10   4        1.67        2.86      1.95 o 
  -9  10   4        2.06        4.62      1.99 o 
  -8  10   4        7.31        7.91      2.18 o 
  -7  10   4       28.00       29.60      2.93 o 
  -6  10   4       84.85       73.25      4.07 o 
  -5  10   4       41.80       49.29      4.03 o 
  -4  10   4      103.13       94.40      5.17 o 
  -3  10   4      344.53      322.81      9.17 o 
  -2  10   4      110.61      101.93      4.40 o 
  -1  10   4       24.34       28.03      3.40 o 
   0  10   4        0.02        1.99      1.78 o 
   1  10   4       25.04       28.09      2.79 o 
   2  10   4      109.75      101.42      3.91 o 
   3  10   4      346.37      325.23      7.51 o 
   4  10   4      104.37       93.26      3.85 o 
   5  10   4       42.47       50.66      3.01 o 
   6  10   4       84.26       81.82      3.65 o 
   7  10   4       28.27       29.09      3.05 o 
   8  10   4        7.26        8.41      2.66 o 
   9  10   4        1.69        3.44      2.11 o 
  10  10   4        1.74        3.31      3.09 o 
  11  10   4        5.06        3.95      3.92 o 
  12  10   4       16.62       27.91     12.84 o 
  13  10   4       10.56       12.00      4.04 o 
  14  10   4       17.67       23.02      8.22 o 
 -11  11   4       12.80       13.83      2.43 o 
 -10  11   4       20.08       22.74      4.07 o 
  -9  11   4       28.08       32.41      3.65 o 
  -8  11   4       61.29       50.77      3.87 o 
  -7  11   4        1.94        1.96      1.98 o 
  -6  11   4       40.87       39.41      3.48 o 
  -5  11   4        7.76        6.22      2.28 o 
  -4  11   4      108.08      107.78      5.81 o 
  -3  11   4       55.61       52.87      4.44 o 
  -2  11   4       48.41       55.77      4.43 o 
  -1  11   4       24.87       31.98      3.66 o 
   0  11   4        0.03       -0.36      1.76 o 
   1  11   4       25.27       32.18      3.03 o 
   2  11   4       49.66       50.92      3.56 o 
   3  11   4       56.07       57.79      3.36 o 
   4  11   4      109.50      106.32      4.21 o 
   5  11   4        7.19       11.41      2.02 o 
   6  11   4       41.14       42.77      3.01 o 
   7  11   4        1.73        3.52      1.65 o 
   8  11   4       61.69       62.62      3.42 o 
   9  11   4       27.99       30.40      3.48 o 
  10  11   4       19.96       13.50      3.84 o 
  11  11   4       12.50        8.38      3.46 o 
  -8  12   4       10.70       13.64      4.03 o 
  -7  12   4       30.13       32.57      3.46 o 
  -6  12   4       20.38       24.61      3.17 o 
  -5  12   4       41.10       39.06      3.86 o 
  -4  12   4        4.15        9.37      2.51 o 
  -3  12   4        5.58        8.03      2.42 o 
  -2  12   4        5.30        4.60      2.26 o 
  -1  12   4       16.63       19.05      5.36 o 
   0  12   4       74.97       64.02      5.13 o 
   1  12   4       16.73       22.15      3.01 o 
   2  12   4        5.22        7.39      2.03 o 
   3  12   4        5.54        5.44      1.87 o 
   4  12   4        4.01        9.52      2.08 o 
   5  12   4       41.40       43.87      3.20 o 
   6  12   4       19.53       22.19      2.85 o 
   7  12   4       30.77       30.77      3.25 o 
   8  12   4       10.77       14.28      2.67 o 
   0   0   5      180.62      303.70      5.21 o 
   1   0   5      693.03     1192.46     12.50 o 
   2   0   5        9.05       31.24      2.24 o 
   3   0   5      201.30      529.50      6.30 o 
   4   0   5      145.24      125.49      3.41 o 
   5   0   5      163.85      309.04      3.88 o 
   6   0   5        7.53        9.78      0.80 o 
   7   0   5     1021.16      966.92      9.93 o 
   8   0   5       31.26       17.93      1.04 o 
   9   0   5      641.70      649.43      7.27 o 
  10   0   5        2.07        2.31      0.76 o 
  11   0   5      657.63      616.66      8.43 o 
  12   0   5       56.70       40.37      2.30 o 
  13   0   5      185.67      196.17      4.89 o 
  14   0   5       13.64        4.91      1.53 o 
  15   0   5      629.08      595.85     11.10 o 
  16   0   5       11.88       20.82      2.51 o 
  17   0   5      203.79      190.29      5.76 o 
  18   0   5       14.52       16.32      2.50 o 
  19   0   5        0.16        1.20      1.86 o 
  20   0   5        0.07       -0.14      1.99 o 
  21   0   5      117.41      117.15      5.27 o 
 -21   1   5       15.49       12.28      2.55 o 
 -20   1   5       61.21       57.31      3.87 o 
 -19   1   5       54.36       56.28      3.74 o 
 -18   1   5       62.45       57.27      4.36 o 
 -17   1   5       25.52       19.48      2.56 o 
 -16   1   5      265.71      252.39      5.82 o 
 -15   1   5       44.09       31.87      3.07 o 
 -14   1   5       75.34       72.60      3.12 o 
 -13   1   5       82.32       82.20      3.85 o 
 -12   1   5      903.97      867.60     11.15 o 
 -11   1   5      175.13      231.82      4.18 o 
 -10   1   5       69.14       72.59      2.26 o 
  -9   1   5      262.65      274.31      3.86 o 
  -8   1   5      447.28      411.43      5.07 o 
  -7   1   5      229.11      282.81      3.87 o 
  -6   1   5      223.32      250.51      4.51 o 
  -5   1   5      593.66      501.38      6.02 o 
  -4   1   5      584.93      577.71      6.85 o 
  -3   1   5     1405.34     1447.02     15.00 o 
  -2   1   5     1988.85     1977.84     20.03 o 
  -1   1   5       80.04       47.98      1.77 o 
   0   1   5       15.55        5.03      0.62 o 
   1   1   5       86.57       50.98      4.01 o 
   2   1   5     1994.03     2010.42     20.12 o 
   3   1   5     1398.07     1438.02     14.00 o 
   4   1   5      602.23      605.70      6.53 o 
   5   1   5      586.04      496.31      7.00 o 
   6   1   5      224.14      252.40      4.02 o 
   7   1   5      235.96      294.42      3.81 o 
   8   1   5      446.26      406.45      5.02 o 
   9   1   5      254.70      263.22      4.56 o 
  10   1   5       67.34       69.32      2.11 o 
  11   1   5      169.53      234.91      4.27 o 
  12   1   5      910.80      839.73     13.80 o 
  13   1   5       80.16       78.11      5.76 o 
  14   1   5       73.33       69.94      3.68 o 
  15   1   5       45.36       33.39      3.20 o 
  16   1   5      265.35      252.48      6.60 o 
  17   1   5       25.73       21.46      2.64 o 
  18   1   5       62.07       56.39      3.70 o 
  19   1   5       53.99       53.10      3.69 o 
  20   1   5       61.76       52.25      4.65 o 
  21   1   5       14.90       16.39      2.89 o 
 -21   2   5       37.59       32.86      4.04 o 
 -20   2   5      124.47      123.75      5.17 o 
 -19   2   5       80.28       79.79      4.20 o 
 -18   2   5       31.51       38.65      3.21 o 
 -17   2   5        3.10        5.62      2.26 o 
 -16   2   5       30.43       43.04      2.76 o 
 -15   2   5        5.85        8.84      1.73 o 
 -14   2   5       85.51       76.51      3.22 o 
 -13   2   5      163.16      164.81      4.20 o 
 -12   2   5      207.96      221.88      4.41 o 
 -11   2   5       29.52       31.58      1.63 o 
 -10   2   5      824.40      759.75      8.49 o 
  -9   2   5      168.77      186.04      3.10 o 
  -8   2   5      621.28      719.52      8.39 o 
  -7   2   5      625.37      712.53      8.32 o 
  -6   2   5        3.74       10.02      0.93 o 
  -5   2   5      574.66      577.70      6.86 o 
  -4   2   5      700.74      737.41      8.37 o 
  -3   2   5      472.28      465.32      9.64 o 
  -2   2   5     2085.33     2005.25     22.19 o 
  -1   2   5     6877.07     7927.41     71.27 o 
   0   2   5      141.94      104.32      9.63 o 
   1   2   5     6871.63     7920.60     76.07 o 
   2   2   5     2060.77     1988.97     18.86 o 
   3   2   5      480.94      464.80      8.00 o 
   4   2   5      703.46      738.18      7.80 o 
   5   2   5      574.84      572.84      6.40 o 
   6   2   5        3.47        8.69      0.84 o 
   7   2   5      637.77      723.61      7.85 o 
   8   2   5      610.38      711.54      9.17 o 
   9   2   5      173.59      184.29      3.61 o 
  10   2   5      828.58      758.50     11.89 o 
  11   2   5       29.54       30.77      1.99 o 
  12   2   5      210.11      214.90      7.97 o 
  13   2   5      169.78      163.31      4.90 o 
  14   2   5       82.97       75.35      3.67 o 
  15   2   5        5.35       10.03      2.44 o 
  16   2   5       30.54       43.68      3.69 o 
  17   2   5        2.94        0.74      1.86 o 
  18   2   5       30.83       36.15      3.28 o 
  19   2   5       81.20       69.85      4.26 o 
  20   2   5      125.28      120.95      5.35 o 
  21   2   5       37.19       35.78      3.60 o 
 -21   3   5        1.40        3.07      2.42 o 
 -20   3   5        1.68        5.70      2.19 o 
 -19   3   5       65.58       70.16      6.58 o 
 -18   3   5        3.31        8.45      2.95 o 
 -17   3   5       21.82       14.99      2.53 o 
 -16   3   5      255.90      239.88      5.70 o 
 -15   3   5      132.85      147.64      4.31 o 
 -14   3   5       24.19       25.43      1.94 o 
 -13   3   5      284.66      288.80      5.40 o 
 -12   3   5        9.42       14.99      1.57 o 
 -11   3   5       54.98       66.22      2.06 o 
 -10   3   5      700.15      633.35      7.46 o 
  -9   3   5      437.54      394.55      5.44 o 
  -8   3   5      646.59      572.73      7.12 o 
  -7   3   5      407.04      359.59      4.97 o 
  -6   3   5      215.75      230.74      3.65 o 
  -5   3   5       57.45      112.51      2.08 o 
  -4   3   5       38.89       67.54      1.59 o 
  -3   3   5      756.72     1028.75     10.36 o 
  -2   3   5      369.29      279.17      4.60 o 
  -1   3   5       10.04       14.49      0.81 o 
   0   3   5     1568.44     1554.46     15.00 o 
   1   3   5       11.17       16.19      1.03 o 
   2   3   5      360.14      280.00      5.22 o 
   3   3   5      759.04     1027.10     11.19 o 
   4   3   5       40.44       72.27      1.94 o 
   5   3   5       59.19      115.80      2.47 o 
   6   3   5      219.32      233.96      3.76 o 
   7   3   5      403.63      353.08      5.06 o 
   8   3   5      658.87      574.35      9.55 o 
   9   3   5      432.39      387.48      7.38 o 
  10   3   5      708.80      637.46      8.62 o 
  11   3   5       55.26       60.41      2.61 o 
  12   3   5        8.11       12.20      1.97 o 
  13   3   5      287.69      295.68      6.84 o 
  14   3   5       26.04       28.37      2.65 o 
  15   3   5      132.57      144.38      4.92 o 
  16   3   5      253.69      226.58      6.40 o 
  17   3   5       20.64       19.57      2.66 o 
  18   3   5        3.55        4.72      2.19 o 
  19   3   5       66.68       62.20      4.43 o 
  20   3   5        1.69        7.00      2.46 o 
  21   3   5        1.56        5.82      2.03 o 
 -20   4   5        3.12        8.54      2.51 o 
 -19   4   5       52.80       51.42      4.37 o 
 -18   4   5        9.34        9.13      2.33 o 
 -17   4   5      101.42       91.31      4.47 o 
 -16   4   5       34.85       30.22      3.02 o 
 -15   4   5      131.57      116.07      3.98 o 
 -14   4   5       72.03       70.67      3.18 o 
 -13   4   5       48.27       35.83      2.46 o 
 -12   4   5      281.97      259.08      5.01 o 
 -11   4   5      691.53      726.28     11.14 o 
 -10   4   5       46.01       56.29      2.05 o 
  -9   4   5      196.80      203.71      3.66 o 
  -8   4   5       97.79      101.60      2.47 o 
  -7   4   5       64.20       78.49      2.36 o 
  -6   4   5      575.33      580.82      7.15 o 
  -5   4   5      145.40      126.48      2.64 o 
  -4   4   5       68.06       68.53      1.72 o 
  -3   4   5      960.84     1098.02     11.14 o 
  -2   4   5       41.16       47.29      1.50 o 
  -1   4   5     1684.13     2160.85     20.51 o 
   0   4   5     1256.69     1236.27     12.30 o 
   1   4   5     1707.97     2176.67     20.61 o 
   2   4   5       42.88       52.33      1.70 o 
   3   4   5      967.93     1098.27     11.98 o 
   4   4   5       65.99       66.43      1.96 o 
   5   4   5      143.95      125.14      3.03 o 
   6   4   5      572.47      565.47      7.15 o 
   7   4   5       64.39       78.59      2.28 o 
   8   4   5       98.60      102.29      2.69 o 
   9   4   5      200.25      207.51      3.78 o 
  10   4   5       49.30       61.40      2.19 o 
  11   4   5      694.47      724.12     12.26 o 
  12   4   5      277.28      260.15      7.23 o 
  13   4   5       47.40       39.34      2.91 o 
  14   4   5       72.62       71.19      3.72 o 
  15   4   5      128.99      115.49      4.61 o 
  16   4   5       35.08       32.03      3.07 o 
  17   4   5      100.70       85.23      4.46 o 
  18   4   5        9.40       11.07      2.59 o 
  19   4   5       53.16       51.84      3.96 o 
  20   4   5        3.36        6.48      2.51 o 
 -20   5   5       30.07       37.78      5.35 o 
 -19   5   5       21.27       22.48      3.73 o 
 -18   5   5        0.79        2.48      2.67 o 
 -17   5   5       26.71       33.18      3.93 o 
 -16   5   5      153.59      144.68      5.75 o 
 -15   5   5       56.82       67.48      4.22 o 
 -14   5   5       15.15       15.82      2.08 o 
 -13   5   5      144.08      128.52      4.83 o 
 -12   5   5       95.61       78.37      4.84 o 
 -11   5   5        8.70       15.89      1.60 o 
 -10   5   5       43.71       45.79      2.79 o 
  -9   5   5      308.93      268.42      7.13 o 
  -8   5   5       47.23       47.51      2.21 o 
  -7   5   5      527.41      491.22      7.30 o 
  -6   5   5      738.86      771.74     11.93 o 
  -5   5   5       85.19       97.57      2.69 o 
  -4   5   5       23.93       31.59      1.72 o 
  -3   5   5      496.82      509.20      6.04 o 
  -2   5   5      605.94      501.09      7.37 o 
  -1   5   5      955.16      978.82     10.95 o 
   0   5   5       29.70       20.49      1.24 o 
   1   5   5      953.55      988.63     10.25 o 
   2   5   5      612.87      520.92      6.29 o 
   3   5   5      490.72      514.70      6.51 o 
   4   5   5       21.65       31.64      2.62 o 
   5   5   5       83.51       91.20      2.38 o 
   6   5   5      747.67      789.10     12.07 o 
   7   5   5      526.33      500.75      6.68 o 
   8   5   5       47.60       53.99      2.42 o 
   9   5   5      313.89      279.46      4.62 o 
  10   5   5       42.22       40.82      3.49 o 
  11   5   5        7.99       14.43      1.94 o 
  12   5   5       98.04       74.42      3.64 o 
  13   5   5      141.52      131.04      5.82 o 
  14   5   5       15.53       16.28      2.41 o 
  15   5   5       58.65       65.52      3.78 o 
  16   5   5      151.35      142.75      5.23 o 
  17   5   5       27.08       31.65      3.24 o 
  18   5   5        0.69        4.67      2.61 o 
  19   5   5       21.14       24.80      3.21 o 
  20   5   5       30.53       29.40      4.38 o 
 -19   6   5       41.81       44.67      5.08 o 
 -18   6   5       54.55       74.09     10.54 o 
 -17   6   5       65.75       58.22      3.99 o 
 -16   6   5        0.04        5.21      2.05 o 
 -15   6   5       20.70       20.85      2.76 o 
 -14   6   5       65.12       57.93      3.66 o 
 -13   6   5       42.65       43.01      3.98 o 
 -12   6   5      179.88      155.54      4.90 o 
 -11   6   5      113.24      111.11      3.26 o 
 -10   6   5        2.55        2.21      1.35 o 
  -9   6   5      305.59      274.21      6.38 o 
  -8   6   5      711.82      726.04      9.94 o 
  -7   6   5       85.70       81.57      2.88 o 
  -6   6   5       48.61       58.46      2.33 o 
  -5   6   5      304.03      268.59      6.63 o 
  -4   6   5       65.68       45.46      2.35 o 
  -3   6   5      237.32      213.22      4.11 o 
  -2   6   5     1072.43      975.17     13.32 o 
  -1   6   5      125.69      130.79      3.14 o 
   0   6   5        6.02        2.75      1.00 o 
   1   6   5      124.44      133.45      3.20 o 
   2   6   5     1071.93      976.50     12.27 o 
   3   6   5      238.06      226.52      4.00 o 
   4   6   5       67.11       49.05      2.51 o 
   5   6   5      303.59      275.08      6.41 o 
   6   6   5       50.71       65.80      3.56 o 
   7   6   5       89.02       88.33      2.59 o 
   8   6   5      707.74      731.13      9.96 o 
   9   6   5      312.37      287.79      4.85 o 
  10   6   5        2.24        4.19      1.20 o 
  11   6   5      113.75      108.66      3.73 o 
  12   6   5      181.95      157.64      5.44 o 
  13   6   5       41.74       48.38      3.56 o 
  14   6   5       64.13       61.04      3.65 o 
  15   6   5       20.92       22.83      2.82 o 
  16   6   5        0.04        1.47      2.64 o 
  17   6   5       65.58       54.54      3.86 o 
  18   6   5       55.13       66.29      4.30 o 
  19   6   5       40.97       44.98      3.76 o 
 -18   7   5       15.49       18.54      3.27 o 
 -17   7   5       15.47       17.95      2.75 o 
 -16   7   5       25.86       26.53      3.04 o 
 -15   7   5       57.77       51.22      5.05 o 
 -14   7   5       15.95       14.80      3.26 o 
 -13   7   5       94.06      101.24      4.56 o 
 -12   7   5       16.80       19.84      2.55 o 
 -11   7   5      128.15      125.02      4.77 o 
 -10   7   5       27.08       22.44      2.15 o 
  -9   7   5       20.92       11.02      1.81 o 
  -8   7   5       96.74       92.38      3.46 o 
  -7   7   5      263.74      213.05      5.12 o 
  -6   7   5      117.66      119.84      4.92 o 
  -5   7   5      354.71      275.96      5.66 o 
  -4   7   5        3.26        4.30      1.34 o 
  -3   7   5       85.07       84.80      3.30 o 
  -2   7   5       88.97       99.40      2.89 o 
  -1   7   5      329.68      335.06      5.70 o 
   0   7   5      834.46      772.94     10.38 o 
   1   7   5      327.99      334.35      5.72 o 
   2   7   5       88.60       98.90      4.58 o 
   3   7   5       88.29       89.00      2.85 o 
   4   7   5        2.55        4.36      1.30 o 
   5   7   5      353.98      283.85      5.14 o 
   6   7   5      123.02      130.31      3.41 o 
   7   7   5      259.98      219.87      4.58 o 
   8   7   5       99.70      103.77      2.92 o 
   9   7   5       22.20       14.65      1.56 o 
  10   7   5       28.04       25.87      1.99 o 
  11   7   5      127.17      132.97      6.31 o 
  12   7   5       17.33       20.07      3.44 o 
  13   7   5       93.47      100.43      4.25 o 
  14   7   5       15.61       21.46      2.91 o 
  15   7   5       57.34       54.23      3.66 o 
  16   7   5       25.27       28.17      3.04 o 
  17   7   5       15.37       13.35      2.65 o 
  18   7   5       14.95       17.32      4.64 o 
 -16   8   5        3.76        6.24      2.25 o 
 -15   8   5       23.60       23.59      3.09 o 
 -14   8   5       20.38       17.60      2.76 o 
 -13   8   5       13.25       10.79      2.87 o 
 -12   8   5       38.90       43.76      3.17 o 
 -11   8   5       14.89       13.39      2.00 o 
 -10   8   5       14.70       12.96      2.00 o 
  -9   8   5       78.13       72.16      3.35 o 
  -8   8   5       66.24       62.86      3.15 o 
  -7   8   5      144.82      148.61      4.89 o 
  -6   8   5       66.74       72.04      3.69 o 
  -5   8   5      356.92      321.33      7.58 o 
  -4   8   5       58.40       47.63      3.15 o 
  -3   8   5      532.61      484.50      9.71 o 
  -2   8   5       91.46       98.11      5.70 o 
  -1   8   5      492.74      436.02      8.98 o 
   0   8   5      222.83      201.97      4.94 o 
   1   8   5      486.08      433.69      7.08 o 
   2   8   5       90.07       92.27      3.11 o 
   3   8   5      529.99      489.40      7.72 o 
   4   8   5       56.18       51.57      2.55 o 
   5   8   5      366.19      345.97      6.39 o 
   6   8   5       67.24       78.21      2.98 o 
   7   8   5      144.09      145.60      5.87 o 
   8   8   5       66.43       69.46      3.45 o 
   9   8   5       77.96       70.81      2.89 o 
  10   8   5       13.59       15.47      3.05 o 
  11   8   5       15.90       13.62      2.26 o 
  12   8   5       38.06       46.32      4.07 o 
  13   8   5       13.39       13.80      3.90 o 
  14   8   5       20.67       18.26      3.08 o 
  15   8   5       24.17       26.81      3.84 o 
  16   8   5        4.11       11.35      3.03 o 
 -15   9   5        2.98        8.59      2.17 o 
 -14   9   5       24.19       23.91      3.66 o 
 -13   9   5       14.69       13.03      3.05 o 
 -12   9   5       44.88       51.76      3.56 o 
 -11   9   5        1.36        0.22      1.51 o 
 -10   9   5       10.02       12.51      2.01 o 
  -9   9   5       51.77       47.34      3.44 o 
  -8   9   5       35.56       41.74      3.23 o 
  -7   9   5       32.88       39.96      3.14 o 
  -6   9   5      269.86      240.85      7.61 o 
  -5   9   5       41.88       36.73      3.07 o 
  -4   9   5      100.78      102.76      4.37 o 
  -3   9   5       96.16      104.75      8.66 o 
  -2   9   5       29.86       30.91      2.83 o 
  -1   9   5        6.63        9.62      2.09 o 
   0   9   5       49.21       39.89      3.03 o 
   1   9   5        5.96        6.96      1.69 o 
   2   9   5       31.31       29.77      2.36 o 
   3   9   5       92.99       96.01      3.70 o 
   4   9   5       98.86      106.75      3.85 o 
   5   9   5       43.01       37.94      3.78 o 
   6   9   5      272.07      253.83      6.88 o 
   7   9   5       34.68       38.96      2.69 o 
   8   9   5       35.77       44.42      2.75 o 
   9   9   5       49.83       43.41      2.79 o 
  10   9   5       10.20       18.08      3.35 o 
  11   9   5        1.30        3.45      2.74 o 
  12   9   5       44.93       64.96      6.90 o 
  13   9   5       15.29       17.14      2.48 o 
  14   9   5       24.20       26.96      3.44 o 
  15   9   5        2.75        4.66      2.56 o 
 -13  10   5       32.28       43.55      4.92 o 
 -12  10   5       25.06       32.03      3.60 o 
 -11  10   5       21.01       19.92      2.68 o 
 -10  10   5       20.07       21.53      2.79 o 
  -9  10   5       39.49       36.79      3.31 o 
  -8  10   5       22.23       26.58      2.99 o 
  -7  10   5       75.00       77.61      4.27 o 
  -6  10   5        2.57        4.98      2.09 o 
  -5  10   5       56.03       56.67      3.76 o 
  -4  10   5        5.90       10.03      2.30 o 
  -3  10   5       43.26       41.46      4.71 o 
  -2  10   5       18.51       17.33      2.55 o 
  -1  10   5      124.86      117.72      4.83 o 
   0  10   5       31.63       41.09      3.72 o 
   1  10   5      124.68      116.47      4.77 o 
   2  10   5       19.72       20.61      2.70 o 
   3  10   5       41.93       46.00      3.00 o 
   4  10   5        6.49       10.51      1.91 o 
   5  10   5       55.27       59.28      3.25 o 
   6  10   5        2.76        3.47      1.75 o 
   7  10   5       76.63       82.95      3.99 o 
   8  10   5       22.11       30.00      2.85 o 
   9  10   5       39.40       39.76      2.87 o 
  10  10   5       19.79       33.46      6.06 o 
  11  10   5       21.21       25.56      3.72 o 
  12  10   5       25.07       28.65      4.09 o 
  13  10   5       32.11       33.86      6.73 o 
 -10  11   5        2.44        6.75      2.11 o 
  -9  11   5       26.65       31.37      3.31 o 
  -8  11   5       16.35       15.61      2.77 o 
  -7  11   5        2.08        0.68      2.05 o 
  -6  11   5        0.75        1.69      2.11 o 
  -5  11   5        9.96        8.46      2.46 o 
  -4  11   5       14.95       13.85      2.58 o 
  -3  11   5       28.89       23.40      3.04 o 
  -2  11   5       34.56       30.33      3.21 o 
  -1  11   5       41.51       38.02      4.04 o 
   0  11   5       86.64       85.30      4.58 o 
   1  11   5       42.18       37.22      3.42 o 
   2  11   5       33.80       29.87      3.19 o 
   3  11   5       29.74       30.50      3.15 o 
   4  11   5       14.85       18.35      2.69 o 
   5  11   5       10.20        7.48      1.93 o 
   6  11   5        0.72        4.13      2.14 o 
   7  11   5        2.23        5.26      1.85 o 
   8  11   5       16.79       22.44      2.42 o 
   9  11   5       26.86       36.50      3.21 o 
  10  11   5        2.12        7.01      3.26 o 
  -6  12   5       11.97       22.13      2.94 o 
  -5  12   5       58.76       62.75      6.20 o 
  -4  12   5        2.69        3.92      2.11 o 
  -3  12   5        4.42        2.84      2.27 o 
  -2  12   5        8.92       11.59      2.60 o 
  -1  12   5       20.18       15.63      2.85 o 
   0  12   5        2.25        4.90      2.31 o 
   1  12   5       20.52       17.47      3.57 o 
   2  12   5        8.66        8.43      2.48 o 
   3  12   5        4.49        5.39      2.30 o 
   4  12   5        2.79        8.57      2.35 o 
   5  12   5       58.56       62.62      4.14 o 
   6  12   5       12.48       19.96      4.08 o 
   1   0   6      185.58      205.40      4.01 o 
   2   0   6       51.74        6.52      0.88 o 
   3   0   6      184.91      160.02      2.90 o 
   4   0   6      732.82      470.15      5.99 o 
   5   0   6     2042.78     2189.91     22.39 o 
   6   0   6        8.71       10.87      1.08 o 
   7   0   6        1.41        2.09      0.85 o 
   8   0   6      121.35       82.46      2.24 o 
   9   0   6       13.61       10.81      1.17 o 
  10   0   6        0.53        3.52      0.97 o 
  11   0   6       30.68       29.96      1.83 o 
  12   0   6      345.59      290.67      6.63 o 
  13   0   6       60.38       61.54      5.33 o 
  14   0   6       16.55       23.35      2.54 o 
  15   0   6       28.91       25.30      2.64 o 
  16   0   6        0.86        3.20      1.82 o 
  17   0   6       50.95       52.25      3.55 o 
  18   0   6       31.43       41.14      3.37 o 
  19   0   6        6.86        7.41      2.22 o 
  20   0   6        0.81       -0.39      2.42 o 
  21   0   6        8.07       11.91      2.45 o 
 -21   1   6       15.85       18.21      2.67 o 
 -20   1   6        4.94        7.11      2.28 o 
 -19   1   6       60.95       63.79      4.02 o 
 -18   1   6       27.90       28.73      2.98 o 
 -17   1   6       83.85       89.63      4.30 o 
 -16   1   6       29.02       27.36      2.76 o 
 -15   1   6       96.07       89.05      4.08 o 
 -14   1   6       71.41       73.61      3.68 o 
 -13   1   6      340.38      322.04      6.97 o 
 -12   1   6       41.93       54.11      3.44 o 
 -11   1   6      134.32      112.59      2.81 o 
 -10   1   6      179.50      157.75      3.23 o 
  -9   1   6      184.65      182.40      3.45 o 
  -8   1   6       69.83       74.28      2.19 o 
  -7   1   6      100.90      127.82      3.46 o 
  -6   1   6      241.16      279.03      4.17 o 
  -5   1   6       25.75       17.83      1.09 o 
  -4   1   6      710.02      728.15      8.32 o 
  -3   1   6     1844.94     2118.48     21.67 o 
  -2   1   6      122.44      157.80      3.05 o 
  -1   1   6      147.97       84.08      1.85 o 
   0   1   6     2386.59     2321.24     21.83 o 
   1   1   6      144.71       81.93      3.75 o 
   2   1   6      118.02      148.44      3.51 o 
   3   1   6     1869.04     2162.53     20.47 o 
   4   1   6      703.59      723.23      7.92 o 
   5   1   6       24.58       17.08      1.47 o 
   6   1   6      233.62      271.17      3.91 o 
   7   1   6      101.40      120.26      4.44 o 
   8   1   6       69.58       73.82      2.65 o 
   9   1   6      184.66      181.30      3.71 o 
  10   1   6      177.43      154.96      3.90 o 
  11   1   6      138.27      120.63      3.46 o 
  12   1   6       44.68       52.40      3.05 o 
  13   1   6      344.95      327.76      7.33 o 
  14   1   6       69.68       74.36      3.69 o 
  15   1   6       92.98       82.80      4.01 o 
  16   1   6       28.07       28.13      2.86 o 
  17   1   6       83.72       91.00      4.42 o 
  18   1   6       28.28       25.97      3.02 o 
  19   1   6       62.36       63.65      4.70 o 
  20   1   6        4.60        3.79      2.19 o 
  21   1   6       15.50       23.25      3.28 o 
 -20   2   6        1.05        0.79      2.40 o 
 -19   2   6        8.03        7.68      2.41 o 
 -18   2   6      118.06      120.75      6.35 o 
 -17   2   6        7.27        8.90      2.05 o 
 -16   2   6        2.72        5.22      1.64 o 
 -15   2   6        4.05        1.22      1.80 o 
 -14   2   6      341.29      335.79      6.72 o 
 -13   2   6       74.12       81.26      3.31 o 
 -12   2   6      181.03      174.21      4.49 o 
 -11   2   6       12.56       10.65      1.29 o 
 -10   2   6       19.83       28.69      1.65 o 
  -9   2   6      143.15      131.42      2.95 o 
  -8   2   6      260.13      231.84      4.06 o 
  -7   2   6      229.84      245.74      3.85 o 
  -6   2   6      191.88      155.33      3.12 o 
  -5   2   6      565.45      579.13      7.13 o 
  -4   2   6     1279.77     1285.30     13.76 o 
  -3   2   6       81.66       49.96      1.67 o 
  -2   2   6      180.75      184.25      3.10 o 
  -1   2   6      267.74      288.18      4.19 o 
   0   2   6        3.80        4.11      0.71 o 
   1   2   6      272.59      299.17      4.19 o 
   2   2   6      176.12      175.02      2.80 o 
   3   2   6       83.19       51.78      1.88 o 
   4   2   6     1282.31     1281.05     12.85 o 
   5   2   6      562.64      593.25      7.31 o 
   6   2   6      193.37      152.63      5.29 o 
   7   2   6      225.12      230.44      4.31 o 
   8   2   6      270.48      232.52      4.29 o 
   9   2   6      139.17      132.77      3.18 o 
  10   2   6       21.47       31.81      1.80 o 
  11   2   6       12.67       10.55      1.56 o 
  12   2   6      183.92      175.12      5.05 o 
  13   2   6       71.45       72.20      3.60 o 
  14   2   6      337.77      308.28      7.39 o 
  15   2   6        4.06        2.72      1.84 o 
  16   2   6        2.70        0.51      1.80 o 
  17   2   6        7.46        7.34      2.29 o 
  18   2   6      118.04      112.65      5.02 o 
  19   2   6        7.68        8.94      2.55 o 
  20   2   6        0.79        2.69      2.23 o 
 -20   3   6        1.63        3.08      2.55 o 
 -19   3   6        6.60       11.72      2.95 o 
 -18   3   6        6.23       10.24      2.30 o 
 -17   3   6        4.94        4.44      2.03 o 
 -16   3   6       67.12       81.34      4.59 o 
 -15   3   6       15.20       19.72      2.20 o 
 -14   3   6      101.95      100.21      3.72 o 
 -13   3   6       54.80       61.23      2.98 o 
 -12   3   6      111.97      102.94      3.14 o 
 -11   3   6        8.40        8.11      1.25 o 
 -10   3   6      311.10      272.79      5.60 o 
  -9   3   6      159.73      120.85      3.02 o 
  -8   3   6      690.12      707.82     10.23 o 
  -7   3   6        7.09        9.47      1.09 o 
  -6   3   6        9.20        9.42      1.08 o 
  -5   3   6      309.94      286.20      4.34 o 
  -4   3   6      128.90      128.09      2.68 o 
  -3   3   6       68.01       69.80      1.99 o 
  -2   3   6       10.14       30.17      1.39 o 
  -1   3   6      125.95      145.98      2.51 o 
   0   3   6        1.38        5.00      0.70 o 
   1   3   6      119.98      138.28      2.66 o 
   2   3   6       11.52       31.61      1.38 o 
   3   3   6       68.53       71.95      2.01 o 
   4   3   6      133.62      131.81      4.18 o 
   5   3   6      307.58      291.31      4.44 o 
   6   3   6       10.72        9.34      1.15 o 
   7   3   6        8.70       12.64      1.25 o 
   8   3   6      682.38      696.41      8.71 o 
   9   3   6      165.40      123.87      2.95 o 
  10   3   6      319.40      280.39      8.96 o 
  11   3   6        7.69        8.71      1.58 o 
  12   3   6      108.34       99.29      3.98 o 
  13   3   6       52.36       59.75      4.71 o 
  14   3   6       99.09       96.67      5.04 o 
  15   3   6       15.60       16.41      2.50 o 
  16   3   6       67.51       76.13      4.11 o 
  17   3   6        4.92        8.26      2.30 o 
  18   3   6        5.79       10.88      2.62 o 
  19   3   6        7.28        7.21      2.59 o 
  20   3   6        1.64        3.16      2.30 o 
 -19   4   6        0.17        3.48      3.24 o 
 -18   4   6        4.58        7.21      2.21 o 
 -17   4   6       59.55       49.31      3.63 o 
 -16   4   6        4.52        2.03      1.80 o 
 -15   4   6      109.50      106.39      4.60 o 
 -14   4   6       10.53       13.83      2.37 o 
 -13   4   6       53.53       50.22      3.32 o 
 -12   4   6      110.04      116.92      3.77 o 
 -11   4   6       74.59       74.52      3.49 o 
 -10   4   6       22.90       18.43      1.60 o 
  -9   4   6      113.91      105.70      3.25 o 
  -8   4   6      156.63      201.04      5.19 o 
  -7   4   6      368.45      349.20      5.17 o 
  -6   4   6      131.14       97.66      2.55 o 
  -5   4   6      260.52      196.78      4.67 o 
  -4   4   6      312.02      351.04      5.85 o 
  -3   4   6       66.80       71.19      2.10 o 
  -2   4   6      393.51      387.03      5.35 o 
  -1   4   6      308.79      323.26      5.21 o 
   0   4   6      133.82      148.49      2.83 o 
   1   4   6      316.01      337.43      5.78 o 
   2   4   6      395.40      379.53      5.21 o 
   3   4   6       67.30       72.50      2.08 o 
   4   4   6      308.36      350.38      5.05 o 
   5   4   6      257.90      206.48      4.29 o 
   6   4   6      135.82      106.21      2.67 o 
   7   4   6      362.53      345.60      5.84 o 
   8   4   6      155.50      202.69      4.96 o 
   9   4   6      116.85      109.80      2.85 o 
  10   4   6       21.61       16.18      1.53 o 
  11   4   6       78.76       80.24      3.15 o 
  12   4   6      112.91      116.69      4.31 o 
  13   4   6       53.20       55.16      3.38 o 
  14   4   6       10.41       10.10      2.28 o 
  15   4   6      109.57      102.81      4.54 o 
  16   4   6        4.98        1.77      1.99 o 
  17   4   6       58.55       56.28      3.83 o 
  18   4   6        4.50        7.55      2.50 o 
  19   4   6        0.14       -1.34      2.19 o 
 -19   5   6       20.86       22.13      3.73 o 
 -18   5   6       13.20       18.20      3.42 o 
 -17   5   6        1.43        1.04      2.07 o 
 -16   5   6       60.46       60.92      3.93 o 
 -15   5   6       46.20       45.73      3.44 o 
 -14   5   6        0.03        1.80      1.91 o 
 -13   5   6       72.35       59.91      3.57 o 
 -12   5   6       15.03       17.39      1.73 o 
 -11   5   6       25.58       26.48      1.90 o 
 -10   5   6      502.88      466.63      7.33 o 
  -9   5   6       43.55       52.48      2.35 o 
  -8   5   6       40.57       45.29      2.65 o 
  -7   5   6       75.24       96.70      2.91 o 
  -6   5   6      232.76      224.72      4.41 o 
  -5   5   6       23.70       21.66      1.62 o 
  -4   5   6      136.36      146.26      3.44 o 
  -3   5   6      265.18      269.37      4.81 o 
  -2   5   6       53.13       44.76      1.94 o 
  -1   5   6       89.50      104.80      2.76 o 
   0   5   6      449.38      532.80      7.50 o 
   1   5   6       85.31       99.69      2.72 o 
   2   5   6       55.57       50.74      1.85 o 
   3   5   6      266.42      263.67      5.10 o 
   4   5   6      137.85      151.61      3.10 o 
   5   5   6       24.49       19.50      1.43 o 
   6   5   6      224.31      221.79      8.25 o 
   7   5   6       78.34      101.72      2.80 o 
   8   5   6       41.99       45.18      2.77 o 
   9   5   6       46.52       54.21      2.22 o 
  10   5   6      508.53      482.90      6.90 o 
  11   5   6       27.00       27.36      2.87 o 
  12   5   6       13.67       14.02      2.24 o 
  13   5   6       73.56       63.82      3.60 o 
  14   5   6        0.03        2.66      1.92 o 
  15   5   6       44.45       50.98      3.54 o 
  16   5   6       60.09       59.67      3.86 o 
  17   5   6        1.20        1.35      2.04 o 
  18   5   6       13.49       14.65      2.74 o 
  19   5   6       20.60       18.46      2.98 o 
 -18   6   6        2.93        7.19      2.97 o 
 -17   6   6       11.00       13.78      3.17 o 
 -16   6   6       18.38       13.71      2.99 o 
 -15   6   6        6.25        4.89      2.66 o 
 -14   6   6      103.07       95.78      5.50 o 
 -13   6   6       38.25       40.67      3.20 o 
 -12   6   6        3.00        0.45      1.32 o 
 -11   6   6      108.84      105.07      3.22 o 
 -10   6   6      107.97      125.07      3.49 o 
  -9   6   6       40.67       44.94      2.31 o 
  -8   6   6      190.29      164.76      3.96 o 
  -7   6   6       46.73       47.25      2.30 o 
  -6   6   6      156.84      168.01      4.81 o 
  -5   6   6      104.57       97.52      3.77 o 
  -4   6   6      561.83      537.42      8.65 o 
  -3   6   6       92.64       68.19      2.81 o 
  -2   6   6       84.41       98.92      3.21 o 
  -1   6   6       40.75       50.43      3.03 o 
   0   6   6      597.42      481.00      8.03 o 
   1   6   6       40.18       49.88      3.21 o 
   2   6   6       89.01       96.45      2.86 o 
   3   6   6       94.15       73.53      2.39 o 
   4   6   6      555.68      520.70      7.63 o 
   5   6   6      105.27      106.61      3.12 o 
   6   6   6      158.58      173.98      3.58 o 
   7   6   6       45.18       51.45      2.53 o 
   8   6   6      199.14      178.35      3.74 o 
   9   6   6       39.10       44.94      3.17 o 
  10   6   6      106.77      127.70      4.28 o 
  11   6   6      108.40      102.96      3.75 o 
  12   6   6        2.99        4.69      1.65 o 
  13   6   6       39.46       43.71      3.22 o 
  14   6   6      101.60       93.15      4.37 o 
  15   6   6        5.83        4.34      2.13 o 
  16   6   6       18.21       19.43      2.76 o 
  17   6   6       10.80        9.71      2.57 o 
  18   6   6        2.65        3.74      3.88 o 
 -17   7   6        7.70        9.74      3.01 o 
 -16   7   6       40.49       49.78      4.73 o 
 -15   7   6       27.88       24.60      3.77 o 
 -14   7   6       29.36       31.83      3.47 o 
 -13   7   6       13.10       17.36      2.93 o 
 -12   7   6       39.53       39.84      2.98 o 
 -11   7   6       40.29       32.39      2.47 o 
 -10   7   6      110.14      109.12      3.81 o 
  -9   7   6      153.68      135.02      4.16 o 
  -8   7   6      139.40      138.04      4.18 o 
  -7   7   6       56.32       62.78      3.04 o 
  -6   7   6      127.86      138.11      3.68 o 
  -5   7   6       14.04       18.41      1.95 o 
  -4   7   6      180.86      174.84      5.11 o 
  -3   7   6       29.13       38.85      2.39 o 
  -2   7   6        8.53        6.23      1.49 o 
  -1   7   6       18.33       28.41      2.14 o 
   0   7   6      246.86      229.64      5.56 o 
   1   7   6       17.06       27.33      2.17 o 
   2   7   6        7.90        5.24      1.52 o 
   3   7   6       27.48       34.54      2.10 o 
   4   7   6      177.37      170.43      4.02 o 
   5   7   6       14.18       20.72      1.83 o 
   6   7   6      128.88      141.78      4.08 o 
   7   7   6       58.71       75.07      3.17 o 
   8   7   6      138.76      146.00      4.69 o 
   9   7   6      155.25      140.86      3.45 o 
  10   7   6      111.01      118.60      3.52 o 
  11   7   6       40.99       34.23      2.76 o 
  12   7   6       39.99       42.41      2.83 o 
  13   7   6       12.87       18.07      2.43 o 
  14   7   6       30.07       37.93      3.16 o 
  15   7   6       27.35       31.99      3.18 o 
  16   7   6       40.84       42.48      3.58 o 
  17   7   6        7.93        7.40      2.41 o 
 -15   8   6       19.68       32.23      4.43 o 
 -14   8   6        2.92        4.74      2.14 o 
 -13   8   6        8.75       14.70      2.80 o 
 -12   8   6       29.85       35.10      3.03 o 
 -11   8   6       65.00       70.25      3.42 o 
 -10   8   6       93.13       95.74      3.74 o 
  -9   8   6       22.75       23.95      2.32 o 
  -8   8   6       32.31       27.96      2.39 o 
  -7   8   6        5.59        6.79      1.86 o 
  -6   8   6        5.70       14.25      2.21 o 
  -5   8   6       45.80       45.41      3.16 o 
  -4   8   6       32.48       25.33      2.60 o 
  -3   8   6       20.60       30.90      2.72 o 
  -2   8   6       66.71       69.78      3.64 o 
  -1   8   6       60.38       56.70      3.33 o 
   0   8   6       18.00       11.85      1.85 o 
   1   8   6       59.83       58.90      2.99 o 
   2   8   6       67.48       71.01      3.21 o 
   3   8   6       20.40       24.18      2.54 o 
   4   8   6       33.07       23.76      1.97 o 
   5   8   6       46.72       46.49      3.69 o 
   6   8   6        5.71       13.78      1.76 o 
   7   8   6        5.14        5.92      1.67 o 
   8   8   6       31.88       27.30      2.33 o 
   9   8   6       24.10       27.45      2.35 o 
  10   8   6       94.42       98.71      6.19 o 
  11   8   6       66.21       72.26      4.41 o 
  12   8   6       30.70       43.73      3.31 o 
  13   8   6        8.78       16.89      4.39 o 
  14   8   6        2.97        4.09      2.92 o 
  15   8   6       20.19       24.08      3.59 o 
 -14   9   6       11.30       18.33      2.71 o 
 -13   9   6       25.27       22.62      3.37 o 
 -12   9   6        7.26        5.46      2.74 o 
 -11   9   6       22.80       27.26      2.51 o 
 -10   9   6        1.52        3.53      1.61 o 
  -9   9   6       10.90       11.78      2.25 o 
  -8   9   6       13.80       11.14      2.21 o 
  -7   9   6       81.99       76.18      4.09 o 
  -6   9   6       19.54       24.30      2.74 o 
  -5   9   6        7.49        8.48      2.09 o 
  -4   9   6       44.74       49.27      3.55 o 
  -3   9   6      166.13      144.90      5.08 o 
  -2   9   6        1.88        3.01      1.85 o 
  -1   9   6       43.32       41.83      3.15 o 
   0   9   6       17.35       20.89      3.40 o 
   1   9   6       43.74       42.68      3.22 o 
   2   9   6        1.68        4.61      1.87 o 
   3   9   6      165.23      137.06      4.98 o 
   4   9   6       46.13       58.27      4.46 o 
   5   9   6        7.12        7.81      2.03 o 
   6   9   6       19.81       21.38      2.06 o 
   7   9   6       84.32       71.27      4.15 o 
   8   9   6       13.55       10.56      1.76 o 
   9   9   6       11.80       15.43      2.88 o 
  10   9   6        1.75        4.88      2.70 o 
  11   9   6       23.51       27.71      3.96 o 
  12   9   6        7.56        8.45      2.65 o 
  13   9   6       24.23       31.10      3.70 o 
  14   9   6       11.25        9.03      3.46 o 
 -12  10   6        2.71        5.56      3.26 o 
 -11  10   6        3.36        5.40      2.41 o 
 -10  10   6        4.36        9.17      2.21 o 
  -9  10   6       19.55       19.07      3.01 o 
  -8  10   6      100.86       98.54      5.02 o 
  -7  10   6       23.20       25.78      3.06 o 
  -6  10   6       69.99       89.63      4.56 o 
  -5  10   6       23.52       23.77      2.93 o 
  -4  10   6       47.24       47.75      3.63 o 
  -3  10   6       22.02       24.58      2.95 o 
  -2  10   6      186.32      176.64      6.62 o 
  -1  10   6       22.54       25.50      2.93 o 
   0  10   6       11.53       16.98      2.66 o 
   1  10   6       22.09       22.95      2.80 o 
   2  10   6      183.84      179.48      5.92 o 
   3  10   6       22.60       30.60      3.14 o 
   4  10   6       47.06       56.95      3.79 o 
   5  10   6       23.04       24.15      2.91 o 
   6  10   6       71.26       86.79      4.45 o 
   7  10   6       22.53       23.66      2.90 o 
   8  10   6      102.23      109.79      4.64 o 
   9  10   6       20.23       23.18      2.98 o 
  10  10   6        4.11        5.00      3.28 o 
  11  10   6        3.30        2.69      2.33 o 
  12  10   6        2.93        8.29      7.62 o 
  -9  11   6       12.60       16.97      3.07 o 
  -8  11   6        2.68        3.86      2.18 o 
  -7  11   6       74.89       75.18      4.55 o 
  -6  11   6        0.06        1.40      2.08 o 
  -5  11   6        5.57        6.58      2.40 o 
  -4  11   6        3.25        5.39      2.25 o 
  -3  11   6        8.28        6.81      2.41 o 
  -2  11   6       12.43       13.86      2.69 o 
  -1  11   6       58.21       56.21      4.03 o 
   0  11   6       20.77       24.26      3.14 o 
   1  11   6       57.37       63.64      4.20 o 
   2  11   6       11.86       12.54      2.53 o 
   3  11   6        7.73        9.87      2.50 o 
   4  11   6        2.83        6.37      2.28 o 
   5  11   6        5.71        2.96      2.21 o 
   6  11   6        0.12        8.60      2.34 o 
   7  11   6       75.49       87.43      4.68 o 
   8  11   6        2.65       13.16      2.30 o 
   9  11   6       12.38       15.81      4.47 o 
  -3  12   6       19.52       33.38      7.64 o 
  -2  12   6        5.96        8.77      2.37 o 
  -1  12   6       12.90       12.70      2.53 o 
   0  12   6       11.23        9.56      3.63 o 
   1  12   6       13.08       12.12      2.49 o 
   2  12   6        6.14        9.45      2.50 o 
   3  12   6       19.72       22.01      2.91 o 
   0   0   7       47.10       47.45      2.45 o 
   1   0   7        8.24        3.02      0.84 o 
   2   0   7      816.89      763.36      8.95 o 
   3   0   7       80.38      120.25      2.80 o 
   4   0   7      405.70      394.47      5.47 o 
   5   0   7       13.11       17.04      1.69 o 
   6   0   7      128.34      111.34      2.67 o 
   7   0   7      353.66      368.59      5.39 o 
   8   0   7       41.80       41.83      1.93 o 
   9   0   7       41.15       46.06      2.14 o 
  10   0   7      211.90      185.83      4.04 o 
  11   0   7       12.28       14.49      1.79 o 
  12   0   7        2.64        0.40      1.62 o 
  13   0   7       79.28       86.26      3.90 o 
  14   0   7       28.37       33.17      2.89 o 
  15   0   7      156.33      158.84      5.28 o 
  16   0   7      138.27      129.23      4.98 o 
  17   0   7       53.83       60.04      3.90 o 
  18   0   7       19.71       21.46      2.90 o 
  19   0   7        0.01        0.44      2.02 o 
  20   0   7        4.05        9.47      2.49 o 
 -20   1   7        9.74       14.95      3.30 o 
 -19   1   7       12.67       21.15      2.88 o 
 -18   1   7        2.64        4.19      2.11 o 
 -17   1   7       16.03       19.41      2.72 o 
 -16   1   7      210.69      199.38      6.07 o 
 -15   1   7       80.29       71.59      3.90 o 
 -14   1   7      101.38       92.56      4.19 o 
 -13   1   7       15.10       15.11      2.28 o 
 -12   1   7       13.17       22.29      2.35 o 
 -11   1   7       47.95       46.44      2.07 o 
 -10   1   7       77.89       91.94      2.66 o 
  -9   1   7       86.97       83.99      2.53 o 
  -8   1   7      104.80      143.57      3.59 o 
  -7   1   7      538.22      516.99      6.87 o 
  -6   1   7      301.97      254.45      4.51 o 
  -5   1   7        9.60        7.02      1.17 o 
  -4   1   7      275.91      338.99      5.33 o 
  -3   1   7      225.35      185.44      4.12 o 
  -2   1   7      358.27      330.45      4.80 o 
  -1   1   7      393.83      397.66      4.99 o 
   0   1   7      175.59      210.71      3.94 o 
   1   1   7      392.51      402.58      5.38 o 
   2   1   7      352.73      329.79      4.73 o 
   3   1   7      237.91      198.11      5.16 o 
   4   1   7      269.57      332.44      4.75 o 
   5   1   7       10.47        6.52      0.99 o 
   6   1   7      303.78      252.06      7.92 o 
   7   1   7      535.99      506.19      8.78 o 
   8   1   7      105.36      147.07      3.46 o 
   9   1   7       88.76       89.22      2.78 o 
  10   1   7       81.84       99.54      3.95 o 
  11   1   7       46.53       51.50      2.64 o 
  12   1   7       14.97       23.85      2.46 o 
  13   1   7       13.15       16.97      2.33 o 
  14   1   7      100.69       95.90      4.38 o 
  15   1   7       82.78       76.94      4.19 o 
  16   1   7      211.75      195.22      6.07 o 
  17   1   7       16.87       15.26      2.66 o 
  18   1   7        2.37        1.73      2.20 o 
  19   1   7       12.03       17.14      2.90 o 
  20   1   7        9.95        7.48      2.33 o 
 -19   2   7       21.32       15.36      3.26 o 
 -18   2   7        6.69        4.73      3.00 o 
 -17   2   7        0.28        2.35      1.94 o 
 -16   2   7       15.01       20.88      2.61 o 
 -15   2   7        2.39        4.38      2.33 o 
 -14   2   7      139.68      137.46      6.09 o 
 -13   2   7       62.00       61.34      3.05 o 
 -12   2   7      147.99      140.72      4.15 o 
 -11   2   7       59.44       49.06      2.74 o 
 -10   2   7       90.93       69.47      2.43 o 
  -9   2   7       75.51       61.67      2.26 o 
  -8   2   7      449.18      424.73      8.83 o 
  -7   2   7      221.86      184.00      3.86 o 
  -6   2   7      124.54      101.73      3.51 o 
  -5   2   7      131.76      179.69      5.10 o 
  -4   2   7       20.10        9.93      1.26 o 
  -3   2   7       84.61       94.42      2.31 o 
  -2   2   7      713.30      689.24      8.27 o 
  -1   2   7       52.63       49.85      1.74 o 
   0   2   7        8.20       26.58      1.38 o 
   1   2   7       52.60       52.76      2.08 o 
   2   2   7      706.16      690.56      7.69 o 
   3   2   7       86.53       97.18      2.85 o 
   4   2   7       17.50        9.37      1.14 o 
   5   2   7      132.89      179.36      3.66 o 
   6   2   7      127.22      108.63      2.68 o 
   7   2   7      222.23      187.13      3.64 o 
   8   2   7      444.11      408.82      6.03 o 
   9   2   7       76.05       60.00      2.41 o 
  10   2   7       94.08       73.02      2.63 o 
  11   2   7       59.31       48.61      2.62 o 
  12   2   7      154.98      155.87      4.88 o 
  13   2   7       63.06       63.20      3.55 o 
  14   2   7      131.76      127.99      4.73 o 
  15   2   7        2.60        3.32      2.18 o 
  16   2   7       15.09       15.68      2.63 o 
  17   2   7        0.27        2.38      2.06 o 
  18   2   7        7.68        4.85      2.36 o 
  19   2   7       21.37       16.75      3.02 o 
 -19   3   7       23.59       27.21      3.73 o 
 -18   3   7       26.06       28.75      3.72 o 
 -17   3   7        9.74        9.93      2.76 o 
 -16   3   7       21.65       17.52      3.03 o 
 -15   3   7       15.90       13.14      2.93 o 
 -14   3   7      158.95      140.33      6.03 o 
 -13   3   7       17.22       23.35      2.29 o 
 -12   3   7       95.91      105.43      5.38 o 
 -11   3   7      106.57       72.28      2.54 o 
 -10   3   7       24.66       18.90      1.59 o 
  -9   3   7        2.78        4.78      1.22 o 
  -8   3   7      217.36      214.65      4.30 o 
  -7   3   7       75.22       76.95      2.60 o 
  -6   3   7      503.44      438.21      6.66 o 
  -5   3   7      121.89      162.80      3.20 o 
  -4   3   7      327.39      256.11      4.14 o 
  -3   3   7      175.73      117.55      2.94 o 
  -2   3   7      457.30      443.42     10.53 o 
  -1   3   7      246.02      206.47      4.59 o 
   0   3   7      136.50      173.97      5.18 o 
   1   3   7      245.52      203.66      5.58 o 
   2   3   7      463.99      447.00      9.06 o 
   3   3   7      183.42      127.61      3.39 o 
   4   3   7      329.43      250.76      5.46 o 
   5   3   7      119.66      153.90      4.51 o 
   6   3   7      506.37      437.51      8.80 o 
   7   3   7       71.10       72.58      2.92 o 
   8   3   7      219.45      214.84      6.33 o 
   9   3   7        2.98        4.00      1.18 o 
  10   3   7       21.70       19.35      2.37 o 
  11   3   7      106.55       71.81      3.03 o 
  12   3   7       98.27      107.11      4.17 o 
  13   3   7       15.54       19.95      2.47 o 
  14   3   7      161.13      127.86      4.80 o 
  15   3   7       16.56       14.36      2.45 o 
  16   3   7       20.53       16.35      2.68 o 
  17   3   7       10.29       10.95      2.59 o 
  18   3   7       26.52       33.79      3.49 o 
  19   3   7       22.74       23.78      3.16 o 
 -19   4   7       13.41       19.41      3.30 o 
 -18   4   7        1.26       -2.26      2.26 o 
 -17   4   7       14.68       16.32      2.68 o 
 -16   4   7       39.60       49.07      3.62 o 
 -15   4   7       22.36       29.98      3.04 o 
 -14   4   7       35.64       31.09      3.73 o 
 -13   4   7       87.84       74.78      4.00 o 
 -12   4   7      121.90      143.35      5.47 o 
 -11   4   7       46.16       36.58      2.21 o 
 -10   4   7      232.03      201.40      4.86 o 
  -9   4   7      147.64      119.62      4.67 o 
  -8   4   7      156.77      185.85      4.05 o 
  -7   4   7      113.83      112.50      2.84 o 
  -6   4   7       76.68       68.09      2.27 o 
  -5   4   7      254.11      233.18      4.06 o 
  -4   4   7       50.06       36.38      1.74 o 
  -3   4   7      244.67      248.63      4.19 o 
  -2   4   7       75.16       81.81      2.34 o 
  -1   4   7      262.43      171.95      3.64 o 
   0   4   7       96.77       99.62      4.01 o 
   1   4   7      262.95      169.64      3.64 o 
   2   4   7       74.10       79.48      3.88 o 
   3   4   7      243.19      254.00      4.59 o 
   4   4   7       49.65       36.82      1.73 o 
   5   4   7      253.59      228.71      4.07 o 
   6   4   7       77.63       66.32      2.31 o 
   7   4   7      117.44      116.53      2.95 o 
   8   4   7      157.50      184.27      3.83 o 
   9   4   7      151.91      125.97      3.15 o 
  10   4   7      231.16      207.95      5.25 o 
  11   4   7       46.09       35.45      2.67 o 
  12   4   7      120.97      132.91      4.65 o 
  13   4   7       89.34       87.53      5.03 o 
  14   4   7       35.79       31.06      2.97 o 
  15   4   7       23.41       27.60      3.01 o 
  16   4   7       40.39       41.21      3.44 o 
  17   4   7       13.96       14.08      2.73 o 
  18   4   7        1.27        1.16      2.28 o 
  19   4   7       13.39       25.79      3.35 o 
 -18   5   7       18.67       23.83      3.60 o 
 -17   5   7        4.76        7.85      2.33 o 
 -16   5   7        4.29        4.76      2.22 o 
 -15   5   7       41.95       52.07      3.70 o 
 -14   5   7        4.17        2.42      1.98 o 
 -13   5   7      126.44      111.83      4.71 o 
 -12   5   7       51.49       56.84      3.01 o 
 -11   5   7       93.30       87.84      3.42 o 
 -10   5   7       50.29       49.75      2.71 o 
  -9   5   7       45.75       49.85      2.68 o 
  -8   5   7      287.99      288.22      5.39 o 
  -7   5   7      345.56      347.66      7.57 o 
  -6   5   7       96.27       71.72      3.95 o 
  -5   5   7       24.54       22.60      1.74 o 
  -4   5   7      108.79       89.25      2.79 o 
  -3   5   7      133.95       87.74      3.08 o 
  -2   5   7       85.46       88.42      3.06 o 
  -1   5   7       56.00       51.17      2.19 o 
   0   5   7       53.61       77.78      2.58 o 
   1   5   7       55.99       52.95      2.40 o 
   2   5   7       84.21       92.41      2.82 o 
   3   5   7      133.32       88.10      3.07 o 
   4   5   7      105.05       82.84      3.06 o 
   5   5   7       23.79       20.27      1.54 o 
   6   5   7       97.71       74.48      2.47 o 
   7   5   7      346.96      350.86      5.53 o 
   8   5   7      286.80      292.47      4.99 o 
   9   5   7       44.90       50.24      2.25 o 
  10   5   7       53.26       52.58      2.32 o 
  11   5   7       91.28       91.69      3.62 o 
  12   5   7       52.78       62.63      5.37 o 
  13   5   7      127.22      112.49      4.47 o 
  14   5   7        4.02        2.15      1.92 o 
  15   5   7       41.48       51.29      3.63 o 
  16   5   7        3.67        2.04      2.24 o 
  17   5   7        4.55        8.12      2.53 o 
  18   5   7       18.09       12.93      3.04 o 
 -17   6   7       39.01       46.15      4.62 o 
 -16   6   7        7.03        7.58      4.14 o 
 -15   6   7       84.51       77.29      5.35 o 
 -14   6   7        6.23        5.31      2.71 o 
 -13   6   7       11.21       17.94      2.66 o 
 -12   6   7       87.26      103.52      6.19 o 
 -11   6   7       20.43       20.63      2.09 o 
 -10   6   7        7.43        4.75      1.57 o 
  -9   6   7      100.73      132.41      3.65 o 
  -8   6   7       57.64       55.03      3.11 o 
  -7   6   7      130.44      113.47      4.39 o 
  -6   6   7       90.86       68.43      2.72 o 
  -5   6   7       10.91        5.97      1.35 o 
  -4   6   7       48.80       56.05      3.91 o 
  -3   6   7       64.41       51.92      2.67 o 
  -2   6   7      289.68      278.77      5.80 o 
  -1   6   7       16.70       24.25      2.49 o 
   0   6   7       36.79       30.97      2.22 o 
   1   6   7       17.04       26.13      2.12 o 
   2   6   7      290.40      282.27      5.89 o 
   3   6   7       64.70       54.67      2.76 o 
   4   6   7       50.78       60.07      2.78 o 
   5   6   7       11.22        6.69      1.52 o 
   6   6   7       89.96       67.78      2.99 o 
   7   6   7      129.50      115.87      3.31 o 
   8   6   7       57.98       59.52      2.41 o 
   9   6   7      100.49      130.95      4.00 o 
  10   6   7        7.68        6.25      1.54 o 
  11   6   7       20.53       18.90      2.17 o 
  12   6   7       86.38       98.67      3.85 o 
  13   6   7       11.15       18.94      2.54 o 
  14   6   7        6.57       14.44      2.38 o 
  15   6   7       84.97       79.44      4.30 o 
  16   6   7        7.15        6.28      2.24 o 
  17   6   7       39.07       43.91      3.73 o 
 -16   7   7        6.09        8.15      3.04 o 
 -15   7   7        6.02        9.95      4.55 o 
 -14   7   7       14.59       19.27      3.54 o 
 -13   7   7       36.46       40.06      5.10 o 
 -12   7   7       66.34       70.44      4.46 o 
 -11   7   7       35.95       31.22      3.66 o 
 -10   7   7       18.70       18.35      2.11 o 
  -9   7   7       81.75       64.71      4.04 o 
  -8   7   7        1.21        2.50      1.47 o 
  -7   7   7       25.02       29.33      2.22 o 
  -6   7   7      175.86      164.11      4.09 o 
  -5   7   7        4.49        3.98      1.46 o 
  -4   7   7       65.34       69.49      3.57 o 
  -3   7   7      115.01      109.85      4.31 o 
  -2   7   7       85.73       85.79      3.39 o 
  -1   7   7       48.84       53.55      2.82 o 
   0   7   7       46.85       42.99      2.63 o 
   1   7   7       47.45       51.72      2.79 o 
   2   7   7       87.97       90.62      4.01 o 
   3   7   7      115.43      116.07      6.91 o 
   4   7   7       66.91       70.05      3.21 o 
   5   7   7        4.50        4.80      1.59 o 
   6   7   7      174.71      152.23      4.97 o 
   7   7   7       24.36       26.10      2.62 o 
   8   7   7        1.37        1.85      1.46 o 
   9   7   7       82.58       61.29      3.07 o 
  10   7   7       19.04       18.11      2.40 o 
  11   7   7       35.76       39.82      2.70 o 
  12   7   7       67.10       71.67      3.45 o 
  13   7   7       36.76       47.98      5.68 o 
  14   7   7       14.86       23.86      2.79 o 
  15   7   7        6.33        6.32      3.32 o 
  16   7   7        5.78        8.65      3.40 o 
 -14   8   7       25.32       24.27      3.86 o 
 -13   8   7       38.60       35.90      8.88 o 
 -12   8   7       21.89       30.19      5.17 o 
 -11   8   7       58.48       57.65      4.63 o 
 -10   8   7       70.54       72.03      3.49 o 
  -9   8   7      100.92      114.23      4.10 o 
  -8   8   7       66.78       67.67      3.39 o 
  -7   8   7       19.02       20.82      2.49 o 
  -6   8   7       36.35       38.06      3.07 o 
  -5   8   7      106.41      116.26      4.53 o 
  -4   8   7        6.93        8.67      2.58 o 
  -3   8   7       15.10       12.13      2.21 o 
  -2   8   7       63.01       53.99      3.39 o 
  -1   8   7       64.24       65.93      3.16 o 
   0   8   7        0.11        0.39      1.40 o 
   1   8   7       63.51       63.60      3.17 o 
   2   8   7       62.20       53.12      3.28 o 
   3   8   7       14.65       11.40      1.91 o 
   4   8   7        6.78        9.98      1.95 o 
   5   8   7      104.42      104.71      3.90 o 
   6   8   7       35.73       36.27      2.71 o 
   7   8   7       18.09       18.55      2.24 o 
   8   8   7       67.03       71.45      3.84 o 
   9   8   7      103.19      115.65      5.17 o 
  10   8   7       69.80       76.03      5.58 o 
  11   8   7       60.69       64.98      4.54 o 
  12   8   7       21.44       27.31      3.56 o 
  13   8   7       38.23       43.68      4.13 o 
  14   8   7       25.21       24.01      4.52 o 
 -12   9   7       23.91       28.99      3.51 o 
 -11   9   7       21.05       25.17      2.48 o 
 -10   9   7        4.18        5.95      1.88 o 
  -9   9   7       67.51       69.73      4.01 o 
  -8   9   7       27.79       37.19      3.22 o 
  -7   9   7       34.11       26.52      2.90 o 
  -6   9   7        0.91       -1.36      1.66 o 
  -5   9   7       41.61       38.92      3.23 o 
  -4   9   7       22.00       28.34      2.92 o 
  -3   9   7       20.11       17.82      2.60 o 
  -2   9   7       95.28       87.39      4.34 o 
  -1   9   7       34.38       42.37      4.95 o 
   0   9   7        0.11       -0.63      1.62 o 
   1   9   7       32.88       41.42      3.27 o 
   2   9   7       95.92       94.10      4.47 o 
   3   9   7       21.87       19.58      2.63 o 
   4   9   7       21.69       24.29      2.86 o 
   5   9   7       41.09       40.98      3.33 o 
   6   9   7        0.81        0.92      1.64 o 
   7   9   7       32.20       29.50      2.65 o 
   8   9   7       27.57       38.03      2.93 o 
   9   9   7       67.78       73.95      3.66 o 
  10   9   7        4.63        6.43      5.23 o 
  11   9   7       20.80       21.32      4.26 o 
  12   9   7       24.11       26.61      3.52 o 
 -10  10   7        7.41       13.13      2.45 o 
  -9  10   7        3.17        6.60      2.14 o 
  -8  10   7        4.87        5.07      3.30 o 
  -7  10   7       36.73       40.87      3.58 o 
  -6  10   7       46.10       41.05      3.59 o 
  -5  10   7        4.62        5.41      2.27 o 
  -4  10   7       12.65        7.08      2.21 o 
  -3  10   7       20.76       24.27      3.75 o 
  -2  10   7        1.15        1.79      2.04 o 
  -1  10   7       11.78        9.10      2.33 o 
   0  10   7       24.90       24.00      3.01 o 
   1  10   7       11.60       13.58      2.56 o 
   2  10   7        0.99        1.46      2.04 o 
   3  10   7       21.05       23.58      2.94 o 
   4  10   7       12.20        5.67      2.21 o 
   5  10   7        4.73        4.33      2.08 o 
   6  10   7       45.17       47.62      3.65 o 
   7  10   7       36.38       41.89      3.85 o 
   8  10   7        5.67       10.57      3.48 o 
   9  10   7        3.26        9.35      5.27 o 
  10  10   7        7.62       10.20      5.66 o 
  -6  11   7       45.85       40.58      3.66 o 
  -5  11   7        8.09        7.34      2.45 o 
  -4  11   7       13.94       10.77      2.60 o 
  -3  11   7        4.00        4.19      2.38 o 
  -2  11   7        8.37        6.92      2.37 o 
  -1  11   7        4.80        8.54      2.61 o 
   0  11   7       44.71       42.58      3.77 o 
   1  11   7        4.86       10.85      2.62 o 
   2  11   7        8.76       10.82      2.66 o 
   3  11   7        4.20        6.79      2.37 o 
   4  11   7       13.22       12.96      2.65 o 
   5  11   7        7.98       15.50      2.63 o 
   6  11   7       45.27       45.01      6.15 o 
   0   0   8       14.20       12.81      2.29 o 
   1   0   8     2667.15     2487.03     48.45 o 
   2   0   8      222.57      233.50      4.51 o 
   3   0   8     1356.73     1350.47     16.15 o 
   4   0   8       11.70        9.75      1.29 o 
   5   0   8      539.59      571.17      7.50 o 
   6   0   8      163.53      206.53      4.29 o 
   7   0   8      764.46      752.08     10.20 o 
   8   0   8       28.62       27.07      1.89 o 
   9   0   8      570.82      487.63      7.54 o 
  10   0   8        6.91        8.51      1.50 o 
  11   0   8      113.19      102.36      3.59 o 
  12   0   8       64.39       65.25      3.57 o 
  13   0   8        0.02       -1.55      1.67 o 
  14   0   8        2.56        3.94      1.93 o 
  15   0   8        1.53        2.50      2.05 o 
  16   0   8        1.63        6.36      2.14 o 
  17   0   8       63.47       62.88      4.07 o 
  18   0   8       17.37       19.95      2.90 o 
  19   0   8        8.23        8.94      2.75 o 
 -19   1   8       38.59       36.82      3.49 o 
 -18   1   8       10.02       13.54      2.58 o 
 -17   1   8       99.18       89.20      4.61 o 
 -16   1   8        7.72        9.40      2.27 o 
 -15   1   8       14.97       19.63      2.63 o 
 -14   1   8      126.18      106.70      4.60 o 
 -13   1   8       15.98       21.64      2.54 o 
 -12   1   8       10.72        8.86      2.21 o 
 -11   1   8      293.60      272.21      5.88 o 
 -10   1   8      194.06      208.10      6.98 o 
  -9   1   8      373.58      317.79      5.70 o 
  -8   1   8       38.72       43.37      2.06 o 
  -7   1   8      309.63      232.29      4.28 o 
  -6   1   8      553.53      438.29      6.80 o 
  -5   1   8      373.89      327.82      5.53 o 
  -4   1   8     1184.51     1124.95     13.77 o 
  -3   1   8      224.50      229.62      4.40 o 
  -2   1   8       34.97       35.55      1.71 o 
  -1   1   8       59.49       57.71      2.75 o 
   0   1   8      812.80      828.54     21.36 o 
   1   1   8       61.77       57.58      3.49 o 
   2   1   8       34.90       36.36      1.95 o 
   3   1   8      215.50      211.55      4.39 o 
   4   1   8     1190.54     1124.06     26.17 o 
   5   1   8      377.00      328.01      5.17 o 
   6   1   8      557.86      444.35      6.41 o 
   7   1   8      316.91      234.46      4.65 o 
   8   1   8       38.71       43.02      2.23 o 
   9   1   8      363.76      306.34      5.60 o 
  10   1   8      188.89      205.72      4.48 o 
  11   1   8      291.88      268.06      7.52 o 
  12   1   8        9.65        6.80      1.99 o 
  13   1   8       17.80       17.66      2.38 o 
  14   1   8      127.94      107.80      5.19 o 
  15   1   8       13.92       12.62      2.47 o 
  16   1   8        7.42        8.18      2.33 o 
  17   1   8       98.59       82.25      4.58 o 
  18   1   8       10.16        8.25      2.58 o 
  19   1   8       39.10       41.32      3.68 o 
 -18   2   8      129.60      121.11      6.34 o 
 -17   2   8        4.01       11.92      4.38 o 
 -16   2   8       28.92       28.03      2.99 o 
 -15   2   8       10.93       12.05      2.32 o 
 -14   2   8       29.41       33.35      3.62 o 
 -13   2   8      128.14      123.92      4.73 o 
 -12   2   8       29.34       26.98      2.68 o 
 -11   2   8      109.74      120.85      3.18 o 
 -10   2   8      128.66      151.49      4.97 o 
  -9   2   8      216.56      186.93      3.93 o 
  -8   2   8      404.04      376.98      6.24 o 
  -7   2   8       44.03       43.90      2.59 o 
  -6   2   8      488.55      459.61      7.08 o 
  -5   2   8      399.36      396.21      6.35 o 
  -4   2   8      153.32      132.86      4.87 o 
  -3   2   8      166.28      152.80      3.55 o 
  -2   2   8      151.15      133.19      3.26 o 
  -1   2   8      127.39      126.15      3.14 o 
   0   2   8        0.11        3.32      1.18 o 
   1   2   8      127.97      123.40      4.20 o 
   2   2   8      149.31      127.69      3.30 o 
   3   2   8      166.02      161.34      3.69 o 
   4   2   8      149.05      127.31      3.60 o 
   5   2   8      399.78      396.65      6.46 o 
   6   2   8      487.24      466.18     10.98 o 
   7   2   8       44.00       44.21      2.08 o 
   8   2   8      403.57      369.42      6.24 o 
   9   2   8      215.70      196.57      4.57 o 
  10   2   8      127.41      152.08      3.79 o 
  11   2   8      110.45      115.88      3.79 o 
  12   2   8       29.44       27.18      2.69 o 
  13   2   8      128.04      125.45      4.69 o 
  14   2   8       30.12       30.13      3.01 o 
  15   2   8       10.95       13.68      2.50 o 
  16   2   8       29.15       23.49      2.96 o 
  17   2   8        4.07        4.80      2.36 o 
  18   2   8      129.54      125.24      5.56 o 
 -18   3   8       11.93        7.90      4.48 o 
 -17   3   8       33.41       33.12      3.94 o 
 -16   3   8       40.82       38.05      4.04 o 
 -15   3   8       34.74       33.55      3.71 o 
 -14   3   8       82.46       66.84      4.60 o 
 -13   3   8      182.54      175.18      5.61 o 
 -12   3   8       73.97       79.63      3.83 o 
 -11   3   8       81.99       71.35      2.68 o 
 -10   3   8      151.39      147.71      3.58 o 
  -9   3   8      313.95      301.64      5.53 o 
  -8   3   8      201.71      176.70      4.05 o 
  -7   3   8      574.16      551.52      8.16 o 
  -6   3   8      190.65      193.86      4.21 o 
  -5   3   8        5.77       10.66      1.49 o 
  -4   3   8      440.53      418.66      6.65 o 
  -3   3   8      710.39      706.08      9.57 o 
  -2   3   8       83.95       96.63      2.89 o 
  -1   3   8       76.53       62.54      2.74 o 
   0   3   8      260.09      182.10      6.15 o 
   1   3   8       75.09       62.84      2.69 o 
   2   3   8       81.86       96.20      3.24 o 
   3   3   8      702.37      692.97      9.58 o 
   4   3   8      435.06      421.67      6.72 o 
   5   3   8        5.40        9.76      1.54 o 
   6   3   8      191.80      195.79      4.31 o 
   7   3   8      582.07      551.95      7.59 o 
   8   3   8      201.01      170.03      3.73 o 
   9   3   8      307.03      291.41      5.12 o 
  10   3   8      150.91      152.76      3.84 o 
  11   3   8       81.30       69.23      3.15 o 
  12   3   8       72.96       84.33      3.98 o 
  13   3   8      186.56      174.85      6.33 o 
  14   3   8       80.79       69.48      3.96 o 
  15   3   8       33.80       28.72      3.08 o 
  16   3   8       42.17       44.46      3.64 o 
  17   3   8       32.92       32.11      3.42 o 
  18   3   8       11.65       10.18      3.29 o 
 -17   4   8       37.48       36.34      5.00 o 
 -16   4   8       20.48       20.58      3.43 o 
 -15   4   8       11.71       12.98      2.41 o 
 -14   4   8       16.86       23.99      2.81 o 
 -13   4   8        7.48        7.00      2.13 o 
 -12   4   8       39.01       38.32      2.67 o 
 -11   4   8      265.11      249.06      5.30 o 
 -10   4   8       40.86       31.70      2.39 o 
  -9   4   8      128.25      125.36      3.92 o 
  -8   4   8       36.85       40.86      2.54 o 
  -7   4   8       79.76       77.90      3.17 o 
  -6   4   8       17.44       23.16      2.73 o 
  -5   4   8      400.88      343.32      5.91 o 
  -4   4   8      101.34      100.91      3.08 o 
  -3   4   8       85.30       74.63      3.76 o 
  -2   4   8      186.65      178.95      3.90 o 
  -1   4   8      123.49      136.22      3.44 o 
   0   4   8      285.26      197.73      4.17 o 
   1   4   8      119.75      135.79      3.44 o 
   2   4   8      186.92      166.59      5.31 o 
   3   4   8       86.13       78.49      3.68 o 
   4   4   8      101.37      106.98      3.50 o 
   5   4   8      405.50      337.97      5.93 o 
   6   4   8       17.58       26.36      1.98 o 
   7   4   8       81.67       79.78      2.95 o 
   8   4   8       36.70       39.58      2.09 o 
   9   4   8      123.66      134.66      3.39 o 
  10   4   8       40.77       39.54      2.42 o 
  11   4   8      258.76      254.92      6.78 o 
  12   4   8       38.69       50.57      3.28 o 
  13   4   8        7.91        7.95      2.14 o 
  14   4   8       16.79       25.82      3.94 o 
  15   4   8       13.20       11.97      2.44 o 
  16   4   8       20.54       20.11      2.90 o 
  17   4   8       37.20       39.80      3.65 o 
 -17   5   8       80.12       83.49      4.62 o 
 -16   5   8       13.17       16.04      3.24 o 
 -15   5   8       38.85       45.82      3.74 o 
 -14   5   8       13.05       11.42      2.43 o 
 -13   5   8       16.42       14.30      2.51 o 
 -12   5   8       15.21       17.96      2.39 o 
 -11   5   8       32.34       32.85      2.46 o 
 -10   5   8      109.91      102.80      3.74 o 
  -9   5   8      199.89      191.83      4.94 o 
  -8   5   8       53.35       45.48      2.75 o 
  -7   5   8      352.30      298.33      6.26 o 
  -6   5   8       55.87       50.32      2.76 o 
  -5   5   8       56.51       53.03      2.95 o 
  -4   5   8       61.54       70.55      3.26 o 
  -3   5   8       96.18      113.62      4.02 o 
  -2   5   8       55.51       33.79      2.29 o 
  -1   5   8       24.99       34.06      2.69 o 
   0   5   8      189.51      129.00      3.43 o 
   1   5   8       23.38       34.36      2.07 o 
   2   5   8       53.92       33.16      2.05 o 
   3   5   8       95.50      112.92      3.30 o 
   4   5   8       62.84       69.50      3.04 o 
   5   5   8       57.78       49.40      2.71 o 
   6   5   8       59.83       57.46      2.92 o 
   7   5   8      348.37      298.16      6.22 o 
   8   5   8       53.89       50.50      2.57 o 
   9   5   8      202.74      190.43      4.48 o 
  10   5   8      106.47       99.83      3.05 o 
  11   5   8       32.45       32.32      2.59 o 
  12   5   8       13.99       13.43      2.65 o 
  13   5   8       15.44       18.85      3.60 o 
  14   5   8       13.34       14.11      2.48 o 
  15   5   8       40.15       49.92      3.69 o 
  16   5   8       13.77       19.26      2.83 o 
  17   5   8       80.07       72.22      4.43 o 
 -16   6   8        4.94        6.69      3.03 o 
 -15   6   8        5.92       16.27      5.27 o 
 -14   6   8      120.13      117.89      6.28 o 
 -13   6   8        5.28        5.51      2.17 o 
 -12   6   8       19.81       26.91      2.66 o 
 -11   6   8        2.49        3.06      2.08 o 
 -10   6   8       66.91       57.70      3.10 o 
  -9   6   8       25.57       23.56      2.28 o 
  -8   6   8      208.54      180.10      5.63 o 
  -7   6   8       58.86       69.65      3.25 o 
  -6   6   8       34.46       31.95      2.46 o 
  -5   6   8        6.77        7.51      1.69 o 
  -4   6   8      183.66      163.84      4.46 o 
  -3   6   8       10.72       12.27      1.86 o 
  -2   6   8      198.96      177.89      4.68 o 
  -1   6   8       31.20       37.91      2.47 o 
   0   6   8      104.04       96.41      3.55 o 
   1   6   8       31.52       37.98      2.49 o 
   2   6   8      197.97      183.52      4.81 o 
   3   6   8       10.61       14.43      1.95 o 
   4   6   8      181.41      166.06      4.59 o 
   5   6   8        6.62        7.47      1.99 o 
   6   6   8       34.99       36.18      2.48 o 
   7   6   8       58.76       72.44      3.25 o 
   8   6   8      207.84      187.51      4.90 o 
   9   6   8       25.21       22.32      2.24 o 
  10   6   8       66.79       61.11      3.53 o 
  11   6   8        2.54        5.60      1.99 o 
  12   6   8       18.86       25.07      2.47 o 
  13   6   8        5.19       12.77      2.55 o 
  14   6   8      121.72      119.86      5.23 o 
  15   6   8        5.82       11.39      2.43 o 
  16   6   8        5.06       12.00      2.48 o 
 -14   7   8        7.11        7.12      5.22 o 
 -13   7   8       15.22       18.09      4.15 o 
 -12   7   8        3.87       11.05      3.47 o 
 -11   7   8        2.08        1.57      2.44 o 
 -10   7   8       78.30       92.59      5.71 o 
  -9   7   8       15.71       15.07      2.39 o 
  -8   7   8      161.95      155.18      4.64 o 
  -7   7   8       18.24       17.67      2.18 o 
  -6   7   8       93.68       93.34      3.60 o 
  -5   7   8       84.90       88.95      3.61 o 
  -4   7   8       18.67       19.33      2.13 o 
  -3   7   8      118.46      111.89      3.93 o 
  -2   7   8        8.48        7.06      1.73 o 
  -1   7   8       11.77       10.39      1.82 o 
   0   7   8        2.76        2.05      1.44 o 
   1   7   8       11.74       11.07      1.88 o 
   2   7   8        8.80        6.14      1.66 o 
   3   7   8      116.46      111.66      3.93 o 
   4   7   8       17.57       17.41      2.15 o 
   5   7   8       84.41       95.97      3.72 o 
   6   7   8       96.40       87.89      4.13 o 
   7   7   8       18.32       19.99      2.55 o 
   8   7   8      161.23      162.31      5.36 o 
   9   7   8       16.14       17.20      2.41 o 
  10   7   8       75.70       81.89      5.31 o 
  11   7   8        2.03        3.65      3.49 o 
  12   7   8        3.67        4.10      3.63 o 
  13   7   8       14.94       10.11      5.31 o 
  14   7   8        6.90       15.97      2.72 o 
 -13   8   8        1.47        2.27      3.28 o 
 -12   8   8       24.52       24.51      3.22 o 
 -11   8   8       68.49       80.18      4.30 o 
 -10   8   8       23.02       25.75      2.90 o 
  -9   8   8      167.15      148.20      5.41 o 
  -8   8   8       41.78       43.72      4.14 o 
  -7   8   8       34.69       46.49      4.54 o 
  -6   8   8       98.68       98.00      4.47 o 
  -5   8   8       42.70       47.55      3.75 o 
  -4   8   8        1.45        7.10      1.97 o 
  -3   8   8       39.45       38.41      3.11 o 
  -2   8   8        4.15        5.87      1.76 o 
  -1   8   8       64.77       55.75      3.13 o 
   0   8   8       34.69       29.63      2.58 o 
   1   8   8       62.38       58.76      3.19 o 
   2   8   8        4.31        8.57      1.89 o 
   3   8   8       38.97       39.60      2.95 o 
   4   8   8        1.49        4.90      2.07 o 
   5   8   8       45.71       55.23      3.23 o 
   6   8   8       98.99       91.79      4.22 o 
   7   8   8       35.17       45.27      3.07 o 
   8   8   8       41.65       39.62      3.33 o 
   9   8   8      164.53      160.08      6.57 o 
  10   8   8       22.90       29.15      5.15 o 
  11   8   8       68.10       71.05      6.41 o 
  12   8   8       24.90       25.06      4.87 o 
  13   8   8        1.49        2.85     12.07 o 
 -11   9   8        5.10        9.05      2.42 o 
 -10   9   8       28.92       33.80      3.70 o 
  -9   9   8       25.82       39.25      4.03 o 
  -8   9   8       15.53       15.08      3.01 o 
  -7   9   8       63.86       63.59      3.93 o 
  -6   9   8       26.39       23.59      2.87 o 
  -5   9   8        7.39        7.79      2.26 o 
  -4   9   8        6.04        2.65      1.98 o 
  -3   9   8      125.19      112.38      4.92 o 
  -2   9   8        3.62        3.50      2.07 o 
  -1   9   8       32.80       43.72      3.45 o 
   0   9   8      108.55      102.40      4.80 o 
   1   9   8       31.59       37.25      3.36 o 
   2   9   8        3.72        6.55      3.48 o 
   3   9   8      125.08      117.07      4.97 o 
   4   9   8        6.17        5.83      2.44 o 
   5   9   8        7.63        8.37      2.01 o 
   6   9   8       25.60       22.34      2.54 o 
   7   9   8       63.04       61.12      3.68 o 
   8   9   8       15.77       15.42      2.36 o 
   9   9   8       26.46       38.91      3.52 o 
  10   9   8       28.73       36.86      5.24 o 
  11   9   8        5.04       10.49      3.46 o 
  -8  10   8       14.64       17.45      3.85 o 
  -7  10   8       53.49       53.76      3.92 o 
  -6  10   8       14.06       15.02      2.82 o 
  -5  10   8        3.88        3.55      2.18 o 
  -4  10   8       64.53       70.09      4.37 o 
  -3  10   8       16.44       24.47      3.13 o 
  -2  10   8       39.48       47.45      3.83 o 
  -1  10   8       30.90       31.45      3.44 o 
   0  10   8       22.47       16.07      2.90 o 
   1  10   8       31.10       32.69      3.40 o 
   2  10   8       38.84       44.19      3.75 o 
   3  10   8       16.52       21.32      2.94 o 
   4  10   8       64.55       69.41      4.37 o 
   5  10   8        3.80        4.64      2.17 o 
   6  10   8       14.14       19.83      2.84 o 
   7  10   8       53.41       52.23      3.95 o 
   8  10   8       13.74       22.30      2.91 o 
  -2  11   8        0.84       11.96      5.06 o 
  -1  11   8        2.67        5.86      2.65 o 
   0  11   8        3.07       10.66      2.88 o 
   1  11   8        2.59       11.05      3.57 o 
   2  11   8        0.74        4.31      2.31 o 
   0   0   9     1344.85     1285.11     34.74 o 
   1   0   9       79.00       80.59      3.03 o 
   2   0   9     2604.49     2511.75     28.32 o 
   3   0   9       12.34       37.49      2.59 o 
   4   0   9       34.49       24.96      2.24 o 
   5   0   9      941.28      800.40     17.97 o 
   6   0   9      701.23      662.80     10.52 o 
   7   0   9       13.80       10.02      2.02 o 
   8   0   9        5.30        4.87      1.54 o 
   9   0   9       24.05       17.35      1.82 o 
  10   0   9       11.97       12.09      1.70 o 
  11   0   9      309.80      302.86      6.48 o 
  12   0   9        4.00        4.38      1.88 o 
  13   0   9       31.06       30.35      4.05 o 
  14   0   9       15.47       18.76      3.38 o 
  15   0   9      149.24      137.46      6.78 o 
  16   0   9       30.78       33.60      3.38 o 
  17   0   9       43.04       53.19      4.71 o 
  18   0   9        2.31        6.64      3.10 o 
 -17   1   9       23.37       28.63      3.19 o 
 -16   1   9       52.88       60.45      4.07 o 
 -15   1   9       26.41       26.17      3.12 o 
 -14   1   9        5.06        6.86      2.84 o 
 -13   1   9       90.93       89.43      4.37 o 
 -12   1   9      126.54      115.94      4.63 o 
 -11   1   9        8.32       12.35      1.88 o 
 -10   1   9      152.90      122.13      3.63 o 
  -9   1   9      142.81      123.79      3.59 o 
  -8   1   9       66.55       73.97      2.90 o 
  -7   1   9       32.80       31.23      2.10 o 
  -6   1   9       86.17      103.89      4.02 o 
  -5   1   9      219.39      217.75      5.78 o 
  -4   1   9       64.94       74.74      3.14 o 
  -3   1   9      544.84      506.78      8.51 o 
  -2   1   9       89.16       74.98      3.24 o 
  -1   1   9      483.20      447.61      7.21 o 
   0   1   9        8.56       20.51      1.89 o 
   1   1   9      478.37      425.09      7.70 o 
   2   1   9       88.12       71.25      5.13 o 
   3   1   9      538.97      499.42      8.92 o 
   4   1   9       63.88       72.41      2.90 o 
   5   1   9      218.53      211.98      4.92 o 
   6   1   9       88.50      109.23      3.37 o 
   7   1   9       34.36       36.71      2.49 o 
   8   1   9       65.67       83.16      3.34 o 
   9   1   9      144.29      124.01      3.53 o 
  10   1   9      152.73      122.79      4.29 o 
  11   1   9        8.08       10.28      1.95 o 
  12   1   9      124.09      115.99      4.63 o 
  13   1   9       90.50       91.14      4.40 o 
  14   1   9        5.14       11.00      2.40 o 
  15   1   9       27.51       27.74      3.14 o 
  16   1   9       53.26       59.23      4.08 o 
  17   1   9       24.15       26.50      3.24 o 
 -17   2   9        5.80        9.43      2.96 o 
 -16   2   9       17.99       16.94      3.33 o 
 -15   2   9        4.28        7.11      2.15 o 
 -14   2   9      141.67      115.71      4.89 o 
 -13   2   9        2.72        4.10      2.02 o 
 -12   2   9       61.96       53.27      3.48 o 
 -11   2   9       56.34       66.36      3.20 o 
 -10   2   9       34.73       45.76      2.53 o 
  -9   2   9      125.19      113.93      3.50 o 
  -8   2   9      174.13      175.32      4.12 o 
  -7   2   9       33.08       34.48      2.13 o 
  -6   2   9       19.33       20.76      1.83 o 
  -5   2   9       23.43       27.17      1.99 o 
  -4   2   9     1291.83     1174.12     16.16 o 
  -3   2   9      152.99      193.08      7.41 o 
  -2   2   9      784.81      742.88     11.26 o 
  -1   2   9       17.48       29.67      2.33 o 
   0   2   9      613.88      529.26     12.33 o 
   1   2   9       17.22       28.04      2.32 o 
   2   2   9      772.43      734.79     13.92 o 
   3   2   9      151.88      183.35      4.93 o 
   4   2   9     1309.07     1160.21     14.77 o 
   5   2   9       23.53       23.83      2.05 o 
   6   2   9       19.63       21.53      2.50 o 
   7   2   9       33.14       33.99      2.34 o 
   8   2   9      169.35      165.20      5.38 o 
   9   2   9      124.34      111.44      3.83 o 
  10   2   9       36.22       50.28      2.84 o 
  11   2   9       55.87       63.44      3.13 o 
  12   2   9       61.50       54.17      3.50 o 
  13   2   9        2.52        4.63      2.08 o 
  14   2   9      144.19      120.19      5.04 o 
  15   2   9        4.28        4.62      2.28 o 
  16   2   9       17.78       13.00      2.62 o 
  17   2   9        5.62        5.53      3.07 o 
 -17   3   9        7.67        8.16      2.98 o 
 -16   3   9       28.88       29.35      4.22 o 
 -15   3   9       14.71       18.78      3.39 o 
 -14   3   9       21.54       19.41      3.26 o 
 -13   3   9       54.86       62.45      5.38 o 
 -12   3   9       15.86       13.77      2.82 o 
 -11   3   9        2.71        4.68      1.44 o 
 -10   3   9       58.85       66.86      2.76 o 
  -9   3   9      133.74      116.70      3.52 o 
  -8   3   9       24.74       20.60      1.92 o 
  -7   3   9      168.95      183.70      4.26 o 
  -6   3   9      218.80      199.33      4.44 o 
  -5   3   9       77.94       84.25      2.99 o 
  -4   3   9      193.96      155.88      3.92 o 
  -3   3   9      475.41      447.01      7.96 o 
  -2   3   9      206.47      169.23      6.07 o 
  -1   3   9      230.52      245.11      6.92 o 
   0   3   9      101.13      109.17      5.01 o 
   1   3   9      234.17      242.41      5.46 o 
   2   3   9      203.43      170.14      4.56 o 
   3   3   9      488.12      446.49      8.00 o 
   4   3   9      195.69      163.64      6.05 o 
   5   3   9       79.49       79.47      3.03 o 
   6   3   9      216.62      192.48      4.47 o 
   7   3   9      164.11      174.97      6.92 o 
   8   3   9       24.53       26.16      2.09 o 
   9   3   9      136.13      129.40      3.72 o 
  10   3   9       58.18       63.90      3.14 o 
  11   3   9        2.90        4.30      1.90 o 
  12   3   9       15.82       20.67      2.56 o 
  13   3   9       54.48       63.83      3.81 o 
  14   3   9       21.54       18.37      2.68 o 
  15   3   9       15.52       21.30      2.87 o 
  16   3   9       29.32       29.75      3.32 o 
  17   3   9        7.86       12.55      2.48 o 
 -16   4   9        5.51        8.80      2.81 o 
 -15   4   9       95.19       89.21      5.54 o 
 -14   4   9        5.76        3.83      2.48 o 
 -13   4   9       50.11       46.26      4.22 o 
 -12   4   9       25.01       27.63      2.47 o 
 -11   4   9       95.27       98.27      3.46 o 
 -10   4   9        2.22        2.24      1.43 o 
  -9   4   9      169.18      156.13      5.27 o 
  -8   4   9       11.65        9.48      1.82 o 
  -7   4   9      166.58      158.46      4.46 o 
  -6   4   9       84.06       79.94      3.36 o 
  -5   4   9      515.76      510.38      7.94 o 
  -4   4   9      312.25      277.56      5.37 o 
  -3   4   9       12.44       12.75      1.67 o 
  -2   4   9       68.94       70.83      3.14 o 
  -1   4   9      144.86      148.11      4.23 o 
   0   4   9       56.55       58.36      2.94 o 
   1   4   9      143.57      145.59      5.47 o 
   2   4   9       68.63       66.66      3.37 o 
   3   4   9       13.05       11.97      1.91 o 
   4   4   9      312.49      266.86      5.91 o 
   5   4   9      509.97      500.34      8.82 o 
   6   4   9       85.24       71.98      3.29 o 
   7   4   9      166.55      157.47      4.77 o 
   8   4   9       11.69       14.16      2.71 o 
   9   4   9      171.01      157.77      4.61 o 
  10   4   9        2.26        3.58      1.34 o 
  11   4   9       91.57       93.70      5.04 o 
  12   4   9       24.70       24.46      4.55 o 
  13   4   9       50.40       46.31      7.47 o 
  14   4   9        5.87        9.53      2.24 o 
  15   4   9       96.89      102.70      4.91 o 
  16   4   9        5.41       14.62      2.61 o 
 -15   5   9       13.89        9.43      2.89 o 
 -14   5   9       28.01       37.52      3.80 o 
 -13   5   9       18.87       30.05      3.44 o 
 -12   5   9       61.86       66.30      4.18 o 
 -11   5   9       43.26       42.94      2.85 o 
 -10   5   9       70.84       62.62      3.21 o 
  -9   5   9       58.83       65.46      3.84 o 
  -8   5   9       45.31       51.79      2.92 o 
  -7   5   9       32.14       31.06      2.47 o 
  -6   5   9      208.86      208.33      5.23 o 
  -5   5   9       20.06       26.11      2.35 o 
  -4   5   9      123.09      111.14      3.83 o 
  -3   5   9      228.25      227.81      6.23 o 
  -2   5   9       41.91       42.19      3.04 o 
  -1   5   9       81.59       91.63      4.16 o 
   0   5   9      494.90      416.45      9.02 o 
   1   5   9       83.96       92.51      3.15 o 
   2   5   9       41.69       37.84      2.27 o 
   3   5   9      227.90      242.52      5.02 o 
   4   5   9      119.73      107.45      3.78 o 
   5   5   9       20.18       21.82      2.23 o 
   6   5   9      210.13      204.50      5.19 o 
   7   5   9       29.82       33.26      2.58 o 
   8   5   9       44.54       52.49      4.36 o 
   9   5   9       58.06       65.29      3.26 o 
  10   5   9       69.87       66.26      3.81 o 
  11   5   9       43.01       49.22      4.37 o 
  12   5   9       60.84       64.52      4.48 o 
  13   5   9       18.85       26.86      3.63 o 
  14   5   9       27.86       36.95      5.00 o 
  15   5   9       14.16        9.97      3.17 o 
 -14   6   9       28.72       36.44      3.39 o 
 -13   6   9       57.79       59.05      4.23 o 
 -12   6   9       46.76       48.09      3.42 o 
 -11   6   9        5.88        8.05      1.79 o 
 -10   6   9       11.48       14.98      2.15 o 
  -9   6   9        2.39        5.32      1.64 o 
  -8   6   9      116.83      124.93      4.64 o 
  -7   6   9      120.09      123.68      4.22 o 
  -6   6   9      124.86      111.04      3.99 o 
  -5   6   9       12.55       10.80      2.28 o 
  -4   6   9       43.12       44.84      3.23 o 
  -3   6   9      118.79      120.36      4.62 o 
  -2   6   9      452.51      394.23      8.82 o 
  -1   6   9       96.39       80.31      4.02 o 
   0   6   9       28.88       35.72      2.60 o 
   1   6   9       95.57       85.15      3.60 o 
   2   6   9      464.45      415.03     10.05 o 
   3   6   9      117.71      120.85      4.13 o 
   4   6   9       41.32       38.99      2.74 o 
   5   6   9       12.57       10.90      2.27 o 
   6   6   9      123.15      112.95      4.61 o 
   7   6   9      119.62      126.60      4.82 o 
   8   6   9      114.39      124.66      4.17 o 
   9   6   9        2.50        7.55      1.80 o 
  10   6   9       10.84       15.07      2.44 o 
  11   6   9        5.94       13.29      3.31 o 
  12   6   9       46.77       56.62      5.77 o 
  13   6   9       57.72       46.98      5.23 o 
  14   6   9       28.98       30.45      4.68 o 
 -13   7   9        9.14       13.81      3.25 o 
 -12   7   9        1.53        7.73      2.58 o 
 -11   7   9       27.15       35.05      3.16 o 
 -10   7   9       49.70       48.90      3.55 o 
  -9   7   9      114.86      113.90      4.20 o 
  -8   7   9       10.59       10.68      1.96 o 
  -7   7   9       92.67       95.30      3.93 o 
  -6   7   9       77.64       82.95      5.28 o 
  -5   7   9       58.67       55.17      3.64 o 
  -4   7   9       65.49       73.05      4.01 o 
  -3   7   9      133.60      133.61      4.94 o 
  -2   7   9       18.75       15.01      2.46 o 
  -1   7   9       84.96       72.86      3.44 o 
   0   7   9       70.76       74.96      3.51 o 
   1   7   9       87.62       74.61      3.52 o 
   2   7   9       18.14       16.93      2.18 o 
   3   7   9      135.86      128.00      4.51 o 
   4   7   9       65.45       69.26      3.48 o 
   5   7   9       59.70       66.29      3.41 o 
   6   7   9       76.14       81.77      3.80 o 
   7   7   9       90.94       93.78      4.54 o 
   8   7   9       10.59       11.60      2.48 o 
   9   7   9      114.33      106.26      6.06 o 
  10   7   9       48.49       38.77      3.99 o 
  11   7   9       27.62       32.61      7.26 o 
  12   7   9        1.61        0.64      4.04 o 
  13   7   9        8.95       -0.61      4.98 o 
 -11   8   9       17.54       22.15      2.74 o 
 -10   8   9        1.83        3.69      2.06 o 
  -9   8   9       16.71       21.80      2.87 o 
  -8   8   9       26.25       20.30      3.15 o 
  -7   8   9       32.02       27.17      3.54 o 
  -6   8   9       31.99       27.17      3.59 o 
  -5   8   9      142.42      119.78      5.95 o 
  -4   8   9        1.05        0.65      2.22 o 
  -3   8   9        4.71        6.24      2.18 o 
  -2   8   9       18.17       20.58      2.37 o 
  -1   8   9      137.85      130.78      4.45 o 
   0   8   9       30.88       29.63      2.68 o 
   1   8   9      135.67      139.25      4.66 o 
   2   8   9       18.24       20.49      2.39 o 
   3   8   9        4.45        6.12      2.16 o 
   4   8   9        1.07        2.20      1.72 o 
   5   8   9      141.34      127.43      6.71 o 
   6   8   9       32.40       25.24      2.60 o 
   7   8   9       31.73       27.62      2.69 o 
   8   8   9       26.17       26.28      2.68 o 
   9   8   9       16.11       19.02      3.25 o 
  10   8   9        1.83        5.75      3.49 o 
  11   8   9       16.43       25.06      4.66 o 
  -8   9   9        2.98        1.63      2.27 o 
  -7   9   9       15.98       19.66      3.44 o 
  -6   9   9       17.58       23.33      5.61 o 
  -5   9   9       10.86       12.52      3.14 o 
  -4   9   9       14.30       12.43      4.24 o 
  -3   9   9       33.55       33.92      4.03 o 
  -2   9   9       46.76       48.23      3.76 o 
  -1   9   9       82.54       80.64      4.42 o 
   0   9   9      141.80      133.61      5.27 o 
   1   9   9       84.21       77.30      4.43 o 
   2   9   9       45.71       55.65      3.96 o 
   3   9   9       35.17       36.06      5.72 o 
   4   9   9       13.58       13.95      2.33 o 
   5   9   9       10.72       13.41      2.27 o 
   6   9   9       17.94       23.62      2.75 o 
   7   9   9       15.36       14.11      2.49 o 
   8   9   9        2.81        6.74      1.96 o 
  -4  10   9        8.08       10.01      3.42 o 
  -3  10   9        8.12        8.31      2.40 o 
  -2  10   9       77.51       74.14      4.47 o 
  -1  10   9        6.34       11.12      2.53 o 
   0  10   9       12.92       14.87      2.87 o 
   1  10   9        6.35       14.25      2.59 o 
   2  10   9       80.54       85.30      4.73 o 
   3  10   9        8.00        8.40      2.41 o 
   4  10   9        7.42       12.53      2.41 o 
   0   0  10        3.11        7.44      3.04 o 
   1   0  10      464.72      404.07      7.55 o 
   2   0  10      152.57      183.81      4.87 o 
   3   0  10        2.84        2.96      1.60 o 
   4   0  10      391.13      365.15      8.02 o 
   5   0  10       19.96       25.26      2.35 o 
   6   0  10        2.80        2.94      1.52 o 
   7   0  10        5.45        3.95      2.21 o 
   8   0  10        1.97        4.33      1.65 o 
   9   0  10        0.83        0.10      1.62 o 
  10   0  10       23.56       31.54      2.56 o 
  11   0  10      181.07      158.70      5.35 o 
  12   0  10        4.72        7.11      2.80 o 
  13   0  10       18.17       23.64      3.51 o 
  14   0  10       22.59       25.17      3.81 o 
  15   0  10       16.21       18.55      2.79 o 
  16   0  10        8.40        8.28      2.50 o 
 -16   1  10        8.51       16.07      2.79 o 
 -15   1  10       16.71       16.29      2.71 o 
 -14   1  10        3.42        8.45      2.35 o 
 -13   1  10      101.47      103.61      4.77 o 
 -12   1  10        9.51        5.26      2.16 o 
 -11   1  10        2.75        3.93      1.83 o 
 -10   1  10       66.97       77.14      3.49 o 
  -9   1  10       80.60       81.22      3.56 o 
  -8   1  10       40.23       54.20      3.33 o 
  -7   1  10      155.77      162.37      4.65 o 
  -6   1  10       56.00       61.35      3.50 o 
  -5   1  10      102.42       91.91      4.08 o 
  -4   1  10      109.07       97.03      4.16 o 
  -3   1  10       69.15       55.79      3.37 o 
  -2   1  10      316.37      332.57      6.68 o 
  -1   1  10       88.23       88.15      3.53 o 
   0   1  10       28.48       36.04      2.55 o 
   1   1  10       91.73       89.09      3.56 o 
   2   1  10      313.79      327.62      6.73 o 
   3   1  10       67.75       57.04      2.73 o 
   4   1  10      107.85      100.14      3.42 o 
   5   1  10      102.07       98.96      3.84 o 
   6   1  10       59.34       72.00      3.29 o 
   7   1  10      155.54      161.56      4.63 o 
   8   1  10       40.72       56.09      3.04 o 
   9   1  10       78.03       81.55      4.10 o 
  10   1  10       66.02       77.52      3.88 o 
  11   1  10        3.04        8.54      2.03 o 
  12   1  10       10.49       10.44      2.90 o 
  13   1  10      102.10       96.02      9.90 o 
  14   1  10        3.63        5.59      3.17 o 
  15   1  10       16.64       18.84      3.98 o 
  16   1  10        8.90       14.95      3.15 o 
 -16   2  10       19.18       19.27      3.40 o 
 -15   2  10        3.65        5.28      2.65 o 
 -14   2  10      141.46      143.70      5.55 o 
 -13   2  10       14.78       21.81      2.84 o 
 -12   2  10       42.52       46.57      3.55 o 
 -11   2  10       24.36       27.86      2.48 o 
 -10   2  10       33.49       28.43      3.24 o 
  -9   2  10       83.10       82.05      3.60 o 
  -8   2  10      180.34      172.11      4.85 o 
  -7   2  10       68.28       58.91      3.81 o 
  -6   2  10        0.33        0.40      1.90 o 
  -5   2  10       95.15       90.31      3.59 o 
  -4   2  10      178.00      174.85      4.70 o 
  -3   2  10      103.57      112.26      3.87 o 
  -2   2  10       83.45       69.51      3.22 o 
  -1   2  10       28.87       31.42      2.67 o 
   0   2  10        3.39        9.80      1.86 o 
   1   2  10       29.22       28.40      2.40 o 
   2   2  10       89.39       72.69      3.32 o 
   3   2  10      104.68      114.18      3.94 o 
   4   2  10      171.70      155.96      4.58 o 
   5   2  10       95.43       91.93      3.29 o 
   6   2  10        0.20        0.72      1.34 o 
   7   2  10       69.81       61.90      2.86 o 
   8   2  10      178.40      163.30      6.17 o 
   9   2  10       82.26       89.12      3.65 o 
  10   2  10       33.31       30.00      2.77 o 
  11   2  10       23.86       32.97      2.99 o 
  12   2  10       43.49       42.32      4.14 o 
  13   2  10       15.36       19.25      3.49 o 
  14   2  10      138.66      141.69      6.60 o 
  15   2  10        3.73        2.42      3.12 o 
  16   2  10       19.37       20.68      3.44 o 
 -15   3  10        2.06        6.75      2.77 o 
 -14   3  10        7.84        9.99      3.52 o 
 -13   3  10       84.52       76.32      6.68 o 
 -12   3  10       40.99       38.32      3.99 o 
 -11   3  10       46.40       37.90      3.06 o 
 -10   3  10        3.88        3.66      1.82 o 
  -9   3  10       11.72       11.56      2.04 o 
  -8   3  10       18.19       12.70      2.19 o 
  -7   3  10       37.71       32.67      2.52 o 
  -6   3  10       33.32       33.63      2.56 o 
  -5   3  10      108.24      100.86      3.80 o 
  -4   3  10       97.97       98.70      3.77 o 
  -3   3  10       56.21       53.25      2.95 o 
  -2   3  10       31.80       34.58      2.54 o 
  -1   3  10       40.82       49.50      2.90 o 
   0   3  10      565.48      533.11     17.42 o 
   1   3  10       39.49       44.38      2.99 o 
   2   3  10       31.51       34.73      2.57 o 
   3   3  10       56.27       51.53      2.95 o 
   4   3  10      100.10       98.79      3.77 o 
   5   3  10      106.85      103.02      3.79 o 
   6   3  10       31.75       33.36      2.62 o 
   7   3  10       36.43       34.22      2.64 o 
   8   3  10       17.85       14.64      1.85 o 
   9   3  10       10.53       11.76      1.84 o 
  10   3  10        3.75        4.67      1.95 o 
  11   3  10       45.25       45.12      3.34 o 
  12   3  10       41.17       42.88      7.71 o 
  13   3  10       84.06       89.22      8.47 o 
  14   3  10        7.62       18.45      3.38 o 
  15   3  10        1.95        3.96      2.85 o 
 -15   4  10       11.10       20.51      6.05 o 
 -14   4  10        9.77        8.77      3.75 o 
 -13   4  10        4.61        6.74      2.65 o 
 -12   4  10        2.18        2.06      2.44 o 
 -11   4  10       47.52       47.46      3.43 o 
 -10   4  10       77.61       71.48      3.40 o 
  -9   4  10       79.70       76.23      3.47 o 
  -8   4  10        6.28        8.09      1.74 o 
  -7   4  10      107.37      104.11      4.35 o 
  -6   4  10       58.51       55.66      3.46 o 
  -5   4  10        7.82        8.72      2.10 o 
  -4   4  10       10.32       14.57      2.33 o 
  -3   4  10        6.12        6.11      2.44 o 
  -2   4  10       23.62       23.65      2.33 o 
  -1   4  10      239.09      199.99      5.16 o 
   0   4  10      160.13      116.35      4.01 o 
   1   4  10      235.45      195.29      5.15 o 
   2   4  10       23.13       24.25      2.37 o 
   3   4  10        6.18        9.15      1.85 o 
   4   4  10        9.80       12.97      2.00 o 
   5   4  10        9.47       12.17      1.98 o 
   6   4  10       57.45       55.22      3.09 o 
   7   4  10      106.79      101.30      3.89 o 
   8   4  10        6.33        8.45      1.90 o 
   9   4  10       79.13       82.75      3.69 o 
  10   4  10       76.86       70.64      6.47 o 
  11   4  10       47.45       51.47      5.25 o 
  12   4  10        2.16        2.28      5.21 o 
  13   4  10        4.41        5.64      3.93 o 
  14   4  10        9.71       13.95      3.11 o 
  15   4  10       11.43       20.18      8.99 o 
 -14   5  10        3.50        8.74      3.31 o 
 -13   5  10        2.66       10.53      4.19 o 
 -12   5  10       28.78       36.04      4.59 o 
 -11   5  10        1.86        2.06      2.58 o 
 -10   5  10       21.99       27.34      2.53 o 
  -9   5  10        8.21       13.63      2.02 o 
  -8   5  10        6.94        8.32      1.77 o 
  -7   5  10       46.61       39.55      2.79 o 
  -6   5  10      102.31      101.43      4.99 o 
  -5   5  10       34.67       21.15      2.64 o 
  -4   5  10        6.51        6.65      1.99 o 
  -3   5  10       18.20       17.78      2.50 o 
  -2   5  10       33.17       27.39      2.85 o 
  -1   5  10       44.97       61.98      3.72 o 
   0   5  10       37.75       36.24      3.13 o 
   1   5  10       45.75       50.22      3.49 o 
   2   5  10       34.38       25.79      2.81 o 
   3   5  10       18.39       14.25      2.08 o 
   4   5  10        6.17       10.10      2.10 o 
   5   5  10       34.45       21.11      2.32 o 
   6   5  10      103.07      107.43      4.57 o 
   7   5  10       46.90       42.73      3.42 o 
   8   5  10        7.49        8.34      2.08 o 
   9   5  10        7.59       14.81      2.19 o 
  10   5  10       20.99       24.57      2.85 o 
  11   5  10        1.83        4.57      3.60 o 
  12   5  10       28.34       29.32      6.87 o 
  13   5  10        3.13        6.36      7.05 o 
  14   5  10        3.72       16.66      5.52 o 
 -12   6  10       10.59       11.77      2.93 o 
 -11   6  10        3.02        5.91      2.03 o 
 -10   6  10       28.75       30.47      2.71 o 
  -9   6  10       32.91       34.82      3.76 o 
  -8   6  10       17.20       15.34      2.14 o 
  -7   6  10        5.15        4.95      1.76 o 
  -6   6  10       10.23        6.36      2.13 o 
  -5   6  10        3.51        4.49      1.99 o 
  -4   6  10       41.82       43.14      3.36 o 
  -3   6  10       32.05       30.89      3.06 o 
  -2   6  10       27.65       30.41      3.05 o 
  -1   6  10       79.77       67.81      4.21 o 
   0   6  10        2.55        1.38      1.87 o 
   1   6  10       80.79       68.27      4.00 o 
   2   6  10       28.03       29.80      2.98 o 
   3   6  10       33.10       38.49      3.27 o 
   4   6  10       42.09       39.71      3.31 o 
   5   6  10        3.52        6.76      1.76 o 
   6   6  10        9.61        5.61      2.11 o 
   7   6  10        4.80        2.01      1.93 o 
   8   6  10       16.23       12.56      2.31 o 
   9   6  10       32.94       35.90      3.20 o 
  10   6  10       28.23       33.98      5.04 o 
  11   6  10        3.01        7.92      2.78 o 
  12   6  10       10.29       17.22      4.79 o 
 -11   7  10       20.46       25.80      3.42 o 
 -10   7  10       53.86       52.77      3.75 o 
  -9   7  10       11.50       15.87      2.20 o 
  -8   7  10        0.39       -0.60      1.60 o 
  -7   7  10        5.79        6.01      2.56 o 
  -6   7  10        0.55        1.93      2.14 o 
  -5   7  10       72.78       65.54      5.08 o 
  -4   7  10       20.84       24.62      3.00 o 
  -3   7  10       18.74       25.59      3.01 o 
  -2   7  10       34.73       38.63      3.40 o 
  -1   7  10       22.26       21.51      2.90 o 
   0   7  10       95.73      110.05      7.28 o 
   1   7  10       21.04       20.02      2.81 o 
   2   7  10       34.63       36.89      3.37 o 
   3   7  10       17.93       24.47      2.95 o 
   4   7  10       21.75       27.75      2.62 o 
   5   7  10       71.62       75.84      6.07 o 
   6   7  10        0.40        5.11      1.84 o 
   7   7  10        5.43        8.25      1.89 o 
   8   7  10        0.37        4.26      2.08 o 
   9   7  10       11.19       18.81      2.65 o 
  10   7  10       54.06       50.36      4.44 o 
  11   7  10       20.19       12.18      6.20 o 
  -8   8  10        3.94        8.30      2.77 o 
  -7   8  10       29.63       34.33      3.98 o 
  -6   8  10       21.51       21.60      3.53 o 
  -5   8  10        7.00       10.18      2.96 o 
  -4   8  10        0.74        1.65      2.04 o 
  -3   8  10       45.53       39.46      3.48 o 
  -2   8  10       17.52       16.95      3.06 o 
  -1   8  10       20.87       20.95      2.80 o 
   0   8  10       23.41       35.16      3.44 o 
   1   8  10       19.33       17.71      2.96 o 
   2   8  10       17.26       15.92      2.75 o 
   3   8  10       46.18       41.60      3.13 o 
   4   8  10        0.72        5.05      1.87 o 
   5   8  10        8.13        8.55      2.06 o 
   6   8  10       21.08       27.19      2.79 o 
   7   8  10       29.38       32.84      2.97 o 
   8   8  10        3.96       11.25      2.11 o 
  -5   9  10        0.93        4.06      2.38 o 
  -4   9  10       10.17       11.50      2.85 o 
  -3   9  10       78.84       78.04      5.41 o 
  -2   9  10       22.06       24.28      3.54 o 
  -1   9  10       27.72       30.58      3.87 o 
   0   9  10       13.98       15.40      3.16 o 
   1   9  10       27.65       24.18      3.65 o 
   2   9  10       23.03       26.04      3.79 o 
   3   9  10       79.57       80.26      4.04 o 
   4   9  10       10.62       14.22      3.21 o 
   5   9  10        0.88        0.57      1.85 o 
   0   0  11        5.40        1.46      2.52 o 
   1   0  11       26.31       30.75      2.89 o 
   2   0  11       58.23       62.97      3.98 o 
   3   0  11       19.17       15.88      2.08 o 
   4   0  11       28.90       27.72      2.42 o 
   5   0  11       29.81       31.16      2.60 o 
   6   0  11       12.07       15.57      2.15 o 
   7   0  11       43.55       57.55      3.78 o 
   8   0  11        3.17        8.86      2.38 o 
   9   0  11        1.78        4.61      2.52 o 
  10   0  11        2.75        5.62      1.72 o 
  11   0  11      122.91      121.63      5.04 o 
  12   0  11       14.90       13.99      3.33 o 
  13   0  11        4.75        3.79      3.01 o 
  14   0  11       18.01       22.81      4.14 o 
 -14   1  11        5.74        7.35      3.00 o 
 -13   1  11       17.18       11.35      3.14 o 
 -12   1  11       28.72       36.27      4.70 o 
 -11   1  11       32.37       24.30      2.80 o 
 -10   1  11       35.58       38.65      2.89 o 
  -9   1  11       32.97       36.36      2.82 o 
  -8   1  11       22.08       13.12      2.33 o 
  -7   1  11       12.05       18.15      2.21 o 
  -6   1  11       56.41       54.86      3.15 o 
  -5   1  11        9.84        4.11      1.88 o 
  -4   1  11       11.30       12.70      2.78 o 
  -3   1  11       45.71       40.68      3.14 o 
  -2   1  11       39.63       40.54      3.15 o 
  -1   1  11       18.12       15.03      2.31 o 
   0   1  11       22.25       20.33      2.60 o 
   1   1  11       17.17       13.38      2.19 o 
   2   1  11       38.28       40.54      2.79 o 
   3   1  11       47.21       42.88      2.87 o 
   4   1  11       10.26       16.45      2.19 o 
   5   1  11       10.60        3.61      1.85 o 
   6   1  11       57.17       47.68      2.98 o 
   7   1  11       13.30       15.40      2.80 o 
   8   1  11       21.18       17.97      2.20 o 
   9   1  11       35.08       41.10      2.89 o 
  10   1  11       35.00       43.81      3.88 o 
  11   1  11       31.90       35.01      3.20 o 
  12   1  11       28.69       29.44      3.97 o 
  13   1  11       16.87       16.70      3.60 o 
  14   1  11        5.68        5.91      3.00 o 
 -14   2  11       24.61       23.56      4.66 o 
 -13   2  11       24.34       27.89      5.01 o 
 -12   2  11       53.58       68.37      5.00 o 
 -11   2  11        4.07        7.74      2.06 o 
 -10   2  11        4.46        4.52      1.70 o 
  -9   2  11        3.81        4.69      1.77 o 
  -8   2  11       24.41       23.80      2.90 o 
  -7   2  11       45.01       47.43      3.30 o 
  -6   2  11        0.82        2.12      1.82 o 
  -5   2  11       46.80       43.49      4.03 o 
  -4   2  11       41.22       36.09      3.01 o 
  -3   2  11       51.70       50.65      5.63 o 
  -2   2  11       74.27       61.44      3.22 o 
  -1   2  11       38.33       43.16      2.87 o 
   0   2  11      125.41      112.50      4.33 o 
   1   2  11       38.95       43.08      2.94 o 
   2   2  11       76.11       62.39      3.28 o 
   3   2  11       52.14       50.50      3.03 o 
   4   2  11       41.38       36.37      2.76 o 
   5   2  11       46.34       42.56      2.92 o 
   6   2  11        0.65        1.62      1.63 o 
   7   2  11       43.60       45.99      5.05 o 
   8   2  11       24.75       19.23      2.54 o 
   9   2  11        3.40        4.47      1.67 o 
  10   2  11        4.83        7.36      1.81 o 
  11   2  11        4.04       11.45      2.72 o 
  12   2  11       55.16       59.22      4.84 o 
  13   2  11       24.02       38.53     10.25 o 
  14   2  11       24.37       28.74      4.70 o 
 -13   3  11       57.51       62.17      6.40 o 
 -12   3  11       18.84       16.37      4.28 o 
 -11   3  11        0.13        1.81      2.76 o 
 -10   3  11       29.17       34.27      3.10 o 
  -9   3  11       48.94       40.66      3.41 o 
  -8   3  11        4.35        6.98      2.21 o 
  -7   3  11       39.02       41.36      3.22 o 
  -6   3  11        5.33        7.04      1.95 o 
  -5   3  11        2.21        4.08      1.67 o 
  -4   3  11       62.04       74.29      3.48 o 
  -3   3  11       51.46       58.91      3.48 o 
  -2   3  11       34.36       35.58      2.75 o 
  -1   3  11       96.72       79.51      3.60 o 
   0   3  11       18.85       18.15      2.22 o 
   1   3  11       95.23       77.40      3.58 o 
   2   3  11       35.92       38.63      2.82 o 
   3   3  11       52.61       58.80      3.25 o 
   4   3  11       61.66       56.02      3.25 o 
   5   3  11        2.15        1.01      1.62 o 
   6   3  11        5.45        7.77      1.88 o 
   7   3  11       37.72       38.77      2.91 o 
   8   3  11        4.33        5.97      1.83 o 
   9   3  11       49.95       42.64      3.86 o 
  10   3  11       29.66       36.67      3.77 o 
  11   3  11        0.23        1.84      3.63 o 
  12   3  11       18.87       20.12      7.08 o 
  13   3  11       58.83       62.18      5.78 o 
 -13   4  11        6.74        2.49      4.41 o 
 -12   4  11        4.23        8.03      3.73 o 
 -11   4  11       28.29       31.81      4.81 o 
 -10   4  11       14.06       14.78      3.47 o 
  -9   4  11        1.58        3.64      2.11 o 
  -8   4  11        4.90        8.43      2.39 o 
  -7   4  11       42.34       42.39      3.31 o 
  -6   4  11       45.34       42.18      3.31 o 
  -5   4  11       93.04       98.41      6.22 o 
  -4   4  11        0.65       -0.11      1.80 o 
  -3   4  11       22.03       22.40      2.75 o 
  -2   4  11        6.47        6.29      1.77 o 
  -1   4  11       25.47       28.12      2.50 o 
   0   4  11       70.08       82.04      3.66 o 
   1   4  11       27.83       31.29      2.63 o 
   2   4  11        6.11        4.24      1.75 o 
   3   4  11       21.45       19.07      3.66 o 
   4   4  11        0.53        1.48      1.64 o 
   5   4  11       92.83       94.07      5.16 o 
   6   4  11       46.21       52.47      3.20 o 
   7   4  11       44.13       38.18      3.20 o 
   8   4  11        4.91        6.66      1.91 o 
   9   4  11        1.54        4.20      2.08 o 
  10   4  11       13.94       21.85      3.23 o 
  11   4  11       27.75       27.57      4.73 o 
  12   4  11        3.95        2.10      3.48 o 
  13   4  11        6.83       13.00      5.23 o 
 -11   5  11       67.82       77.79      5.05 o 
 -10   5  11        4.49        7.83      2.63 o 
  -9   5  11       32.22       41.19      3.35 o 
  -8   5  11       39.60       35.50      3.21 o 
  -7   5  11        5.22        3.53      1.91 o 
  -6   5  11       15.30       14.67      2.50 o 
  -5   5  11        1.76        0.51      1.86 o 
  -4   5  11        0.50        1.35      1.86 o 
  -3   5  11       49.29       47.37      3.61 o 
  -2   5  11       32.33       35.02      3.25 o 
  -1   5  11       29.53       31.29      3.30 o 
   0   5  11        0.20       -1.10      1.82 o 
   1   5  11       28.92       24.10      3.15 o 
   2   5  11       32.67       39.78      3.38 o 
   3   5  11       48.92       48.46      3.63 o 
   4   5  11        0.44       -0.91      1.83 o 
   5   5  11        1.98        1.22      2.39 o 
   6   5  11       15.35       21.10      2.94 o 
   7   5  11        5.71        5.08      1.84 o 
   8   5  11       38.55       34.78      3.50 o 
   9   5  11       32.44       40.58      3.03 o 
  10   5  11        4.44       11.31      2.44 o 
  11   5  11       67.26       71.65     13.65 o 
 -10   6  11        8.96       10.66      4.74 o 
  -9   6  11        6.38        7.66      2.24 o 
  -8   6  11       28.52       33.38      3.31 o 
  -7   6  11       32.96       34.75      3.33 o 
  -6   6  11        2.94        1.96      2.03 o 
  -5   6  11        9.71        8.08      2.31 o 
  -4   6  11       11.90       14.22      2.65 o 
  -3   6  11       22.25       24.10      2.94 o 
  -2   6  11       65.47       66.22      4.15 o 
  -1   6  11        7.58        7.20      2.25 o 
   0   6  11       81.58       73.29      4.32 o 
   1   6  11        8.02        8.63      2.41 o 
   2   6  11       65.08       65.39      4.17 o 
   3   6  11       21.43       20.23      3.18 o 
   4   6  11       12.40       15.49      2.66 o 
   5   6  11        9.61        7.98      2.37 o 
   6   6  11        3.21        3.10      2.14 o 
   7   6  11       32.00       35.07      3.32 o 
   8   6  11       28.16       30.63      3.29 o 
   9   6  11        6.26        7.03      2.07 o 
  10   6  11        9.36        9.68      3.15 o 
  -8   7  11        1.74        3.92      2.56 o 
  -7   7  11       17.51       17.64      2.76 o 
  -6   7  11       22.00       21.76      3.01 o 
  -5   7  11        5.12        3.68      2.17 o 
  -4   7  11       32.41       26.81      3.25 o 
  -3   7  11       15.29       16.82      2.90 o 
  -2   7  11       12.89       14.88      2.77 o 
  -1   7  11       42.92       40.38      3.64 o 
   0   7  11       19.08       20.18      3.02 o 
   1   7  11       42.14       42.34      4.13 o 
   2   7  11       12.68        9.79      2.51 o 
   3   7  11       16.24       18.85      2.93 o 
   4   7  11       31.62       29.70      3.24 o 
   5   7  11        5.66        4.37      2.16 o 
   6   7  11       22.99       20.71      3.00 o 
   7   7  11       16.85       17.49      2.86 o 
   8   7  11        1.64        4.01      2.31 o 
  -4   8  11       14.42       19.26      2.84 o 
  -3   8  11        6.27        9.68      2.50 o 
  -2   8  11        1.77        5.22      2.58 o 
  -1   8  11       18.52       17.26      2.81 o 
   0   8  11        9.28        7.31      2.41 o 
   1   8  11       18.35       13.86      2.77 o 
   2   8  11        1.67        2.37      2.65 o 
   3   8  11        6.26        8.67      2.45 o 
   4   8  11       14.82       24.51      3.32 o 
   0   0  12      105.33       99.86      6.68 o 
   1   0  12      191.50      196.84      6.22 o 
   2   0  12        2.78        3.58      2.15 o 
   3   0  12       29.58       24.01      3.02 o 
   4   0  12       34.01       23.98      3.59 o 
   5   0  12       89.21       82.92      4.45 o 
   6   0  12       85.59       79.01      3.80 o 
   7   0  12       29.16       30.04      2.77 o 
   8   0  12        0.24        0.02      2.71 o 
   9   0  12       49.10       54.67      4.62 o 
  10   0  12       63.69       81.95      6.52 o 
  11   0  12       60.55       62.44      4.13 o 
  12   0  12        0.88        1.91      2.64 o 
 -12   1  12       21.46       27.37      3.96 o 
 -11   1  12        4.76        7.70      2.24 o 
 -10   1  12       78.97       75.03      3.86 o 
  -9   1  12       19.94       17.13      3.00 o 
  -8   1  12        2.46        5.97      1.97 o 
  -7   1  12       20.32       27.61      2.72 o 
  -6   1  12       15.36       23.02      2.54 o 
  -5   1  12       54.60       61.76      3.98 o 
  -4   1  12       74.42       73.33      4.17 o 
  -3   1  12        2.02        2.54      2.00 o 
  -2   1  12        9.44        7.24      2.20 o 
  -1   1  12       47.99       50.90      3.67 o 
   0   1  12      158.73      136.72      5.21 o 
   1   1  12       47.23       43.86      3.57 o 
   2   1  12        8.40        7.27      2.25 o 
   3   1  12        1.65        2.26      2.04 o 
   4   1  12       74.99       74.66      3.74 o 
   5   1  12       55.20       61.40      3.96 o 
   6   1  12       15.16       18.75      2.78 o 
   7   1  12       20.12       23.62      2.88 o 
   8   1  12        2.02        4.09      3.42 o 
   9   1  12       19.47       26.11      4.27 o 
  10   1  12       79.78       87.04      5.22 o 
  11   1  12        4.53       11.51      3.32 o 
  12   1  12       22.39       31.30      4.04 o 
 -11   2  12       12.07       16.49      2.55 o 
 -10   2  12        2.51        5.61      2.21 o 
  -9   2  12        2.28        5.55      1.80 o 
  -8   2  12       53.98       61.92      3.55 o 
  -7   2  12        2.61        7.54      2.81 o 
  -6   2  12       10.34       14.59      2.55 o 
  -5   2  12       24.22       27.38      3.09 o 
  -4   2  12       63.29       60.14      6.50 o 
  -3   2  12       11.83       12.78      2.62 o 
  -2   2  12       18.66       19.99      2.77 o 
  -1   2  12       13.73        9.64      2.35 o 
   0   2  12        1.09        1.06      2.05 o 
   1   2  12       13.68       13.03      2.21 o 
   2   2  12       18.20       19.50      2.40 o 
   3   2  12       13.20       13.95      2.32 o 
   4   2  12       63.84       61.47      3.50 o 
   5   2  12       24.03       23.91      3.11 o 
   6   2  12       10.40       14.60      2.30 o 
   7   2  12        2.49        6.60      2.22 o 
   8   2  12       53.24       52.75      3.81 o 
   9   2  12        2.41        3.48      2.17 o 
  10   2  12        2.44        6.74      2.73 o 
  11   2  12       12.39        7.13      4.08 o 
 -11   3  12       10.74       19.43      4.37 o 
 -10   3  12       23.94       27.99      4.21 o 
  -9   3  12       59.92       62.56      5.09 o 
  -8   3  12        3.16        2.23      2.23 o 
  -7   3  12       56.39       60.46      4.47 o 
  -6   3  12       55.50       62.28      4.95 o 
  -5   3  12       46.98       50.42      3.61 o 
  -4   3  12       59.05       59.34      3.96 o 
  -3   3  12        5.18        8.63      2.31 o 
  -2   3  12        2.74        2.47      2.69 o 
  -1   3  12       67.56       73.24      3.66 o 
   0   3  12      129.76      121.30      4.46 o 
   1   3  12       69.58       78.90      4.05 o 
   2   3  12        3.04        2.62      1.81 o 
   3   3  12        4.99        8.85      2.14 o 
   4   3  12       60.14       59.46      3.52 o 
   5   3  12       45.98       50.67      3.31 o 
   6   3  12       55.50       63.07      3.62 o 
   7   3  12       56.27       55.97      3.49 o 
   8   3  12        2.79        7.24      2.17 o 
   9   3  12       58.83       58.00      3.92 o 
  10   3  12       24.65       38.93      4.10 o 
  11   3  12       10.71       18.10      4.20 o 
 -10   4  12       20.66       27.31      3.27 o 
  -9   4  12       17.05       17.25      3.19 o 
  -8   4  12       16.91       17.16      3.14 o 
  -7   4  12       11.03       15.29      3.01 o 
  -6   4  12        6.54        8.46      2.70 o 
  -5   4  12       54.77       55.17      4.52 o 
  -4   4  12       20.03       20.92      3.11 o 
  -3   4  12        9.60       12.67      2.54 o 
  -2   4  12        0.92        2.28      2.91 o 
  -1   4  12       64.57       62.21      4.00 o 
   0   4  12        3.22        5.78      1.90 o 
   1   4  12       64.61       69.68      3.66 o 
   2   4  12        0.94        1.81      1.79 o 
   3   4  12        9.46       12.23      2.20 o 
   4   4  12       19.04       15.40      3.54 o 
   5   4  12       55.51       47.86      3.25 o 
   6   4  12        7.16        9.02      2.07 o 
   7   4  12       10.42       12.68      2.24 o 
   8   4  12       16.79       15.45      2.32 o 
   9   4  12       17.38       19.77      3.96 o 
  10   4  12       19.63       27.38      3.41 o 
  -8   5  12       19.06       18.43      3.34 o 
  -7   5  12       20.84       20.97      3.36 o 
  -6   5  12       19.87       19.76      3.97 o 
  -5   5  12        0.71        5.15      2.25 o 
  -4   5  12       11.60       15.42      2.80 o 
  -3   5  12       44.46       42.25      3.70 o 
  -2   5  12       44.49       40.55      3.60 o 
  -1   5  12        5.08        6.66      2.21 o 
   0   5  12      117.36      130.22      5.44 o 
   1   5  12        5.07        5.87      2.37 o 
   2   5  12       45.90       44.21      4.11 o 
   3   5  12       45.44       45.00      3.73 o 
   4   5  12       12.07        8.74      2.37 o 
   5   5  12        0.56       -0.19      1.97 o 
   6   5  12       18.92       17.05      2.83 o 
   7   5  12       20.52       26.63      2.74 o 
   8   5  12       19.45       26.67      2.68 o 
  -6   6  12       35.65       44.81      3.76 o 
  -5   6  12        4.49        4.05      2.34 o 
  -4   6  12       30.99       32.84      3.42 o 
  -3   6  12       11.88        8.64      2.55 o 
  -2   6  12       27.27       27.09      3.88 o 
  -1   6  12        7.77        9.18      2.54 o 
   0   6  12       26.05       28.62      3.34 o 
   1   6  12        7.58       11.04      2.59 o 
   2   6  12       28.30       22.51      3.13 o 
   3   6  12       12.42       14.17      2.74 o 
   4   6  12       30.87       30.59      3.44 o 
   5   6  12        4.60        2.87      2.26 o 
   6   6  12       35.47       33.37      4.71 o 
  -2   7  12        6.57        8.11      3.60 o 
  -1   7  12       12.69       10.17      2.50 o 
   0   7  12        0.29        2.58      2.07 o 
   1   7  12       11.78       10.87      2.53 o 
   2   7  12        6.91       12.33      3.14 o 
   0   0  13        5.53        4.92      3.53 o 
   1   0  13       17.82       19.55      2.97 o 
   2   0  13       16.28       10.58      2.71 o 
   3   0  13        3.21        2.07      2.33 o 
   4   0  13        4.02       12.24      2.76 o 
   5   0  13       16.46        8.44      2.64 o 
   6   0  13       10.78       18.76      2.99 o 
   7   0  13        2.59        1.07      2.26 o 
   8   0  13        2.06        1.49      2.28 o 
   9   0  13        0.01        3.23      2.45 o 
  -9   1  13       17.91       25.89      3.64 o 
  -8   1  13       42.52       55.06      4.89 o 
  -7   1  13       38.67       36.10      4.55 o 
  -6   1  13        7.22        8.73      2.54 o 
  -5   1  13        0.67        0.67      3.58 o 
  -4   1  13       76.11       80.82      4.68 o 
  -3   1  13       42.45       42.54      3.82 o 
  -2   1  13       98.62       99.70      5.03 o 
  -1   1  13       37.44       35.34      3.54 o 
   0   1  13        4.01       11.18      2.64 o 
   1   1  13       36.21       32.54      3.40 o 
   2   1  13       97.03      101.18      5.10 o 
   3   1  13       42.80       45.74      3.86 o 
   4   1  13       76.93       83.83      4.71 o 
   5   1  13        0.82        0.54      2.28 o 
   6   1  13        7.16       14.10      2.70 o 
   7   1  13       38.53       34.34      3.51 o 
   8   1  13       42.41       45.78      3.87 o 
   9   1  13       18.14       21.45      2.83 o 
  -8   2  13       87.96       88.07      4.28 o 
  -7   2  13       33.39       34.64      3.02 o 
  -6   2  13        2.13        7.00      2.02 o 
  -5   2  13        1.37        3.03      2.24 o 
  -4   2  13        3.90        8.05      2.61 o 
  -3   2  13      141.16      150.47      5.87 o 
  -2   2  13      178.99      186.34      7.96 o 
  -1   2  13       13.10       13.69      2.84 o 
   0   2  13       15.19       10.70      2.66 o 
   1   2  13       12.36       13.48      2.77 o 
   2   2  13      179.55      181.99      6.41 o 
   3   2  13      142.11      154.45      6.48 o 
   4   2  13        4.39        4.03      2.37 o 
   5   2  13        1.46        1.42      1.96 o 
   6   2  13        2.14        4.79      2.38 o 
   7   2  13       32.60       35.26      3.49 o 
   8   2  13       89.20       81.00      4.64 o 
  -7   3  13       19.43       18.38      3.21 o 
  -6   3  13       13.65       20.25      3.42 o 
  -5   3  13       21.41       17.22      3.38 o 
  -4   3  13        1.46        4.96      2.26 o 
  -3   3  13       20.37       21.27      2.95 o 
  -2   3  13       29.99       36.75      3.56 o 
  -1   3  13       45.20       48.67      3.80 o 
   0   3  13        6.26        6.43      2.39 o 
   1   3  13       46.09       44.18      3.80 o 
   2   3  13       29.61       35.87      3.88 o 
   3   3  13       20.36       24.50      2.75 o 
   4   3  13        1.70        4.25      2.14 o 
   5   3  13       21.83       19.96      2.58 o 
   6   3  13       13.99       19.97      2.87 o 
   7   3  13       20.31       23.89      5.48 o 
  -6   4  13       33.65       36.92      4.04 o 
  -5   4  13       52.28       51.20      4.65 o 
  -4   4  13       27.46       39.23      4.30 o 
  -3   4  13        1.53        4.76      3.23 o 
  -2   4  13       15.97       17.45      3.42 o 
  -1   4  13       24.76       32.47      3.32 o 
   0   4  13       73.05       72.36      4.46 o 
   1   4  13       25.13       24.31      3.18 o 
   2   4  13       16.62       19.37      3.04 o 
   3   4  13        1.59        5.89      2.02 o 
   4   4  13       28.82       32.85      3.04 o 
   5   4  13       51.49       57.19      3.63 o 
   6   4  13       33.16       40.70      3.49 o 
  -3   5  13        6.02       11.14      2.37 o 
  -2   5  13       15.85       21.10      2.99 o 
  -1   5  13        9.85       14.83      3.28 o 
   0   5  13       58.82       64.46      4.33 o 
   1   5  13       10.17       12.69      2.65 o 
   2   5  13       16.44       16.87      3.05 o 
   3   5  13        6.16        6.66      2.37 o 
   0   0  14       89.72       90.72      7.20 o 
   1   0  14       17.49       20.99      3.20 o 
   2   0  14       23.22       29.64      3.41 o 
   3   0  14        3.22        6.00      2.32 o 
  -3   1  14       23.93       19.42      4.33 o 
  -2   1  14       32.12       38.38      3.71 o 
  -1   1  14       53.99       57.72      4.24 o 
   0   1  14       52.42       58.48      4.36 o 
   1   1  14       54.27       56.29      4.20 o 
   2   1  14       32.96       42.43      3.76 o 
   3   1  14       23.33       18.39      2.79 o 
  -1   2  14       59.56       64.94      8.37 o 
   0   2  14        0.06        1.53      4.66 o 
   1   2  14       60.01       66.05      6.20 o 
                                                 
